# Supplementary material for: Region-level epimutation rates in Arabidopsis thaliana
Source: Heredity (Edinb). 2021 May 8;127(2):190–202. doi: 10.1038/s41437-021-00441-w (PMC8322157; doi:10.1038/s41437-021-00441-w)
Supplement: Supplementary file 2 — Table S3 [file 41437_2021_441_MOESM2_ESM.xlsx]

## Sheet: TableS3
Table S3. Model Comparison
MA lines	context	annotation	AlternativeModel	NullModel	F-value	P-value
MA1_1	CG	genome-wide	ABneutral	ABnull	5.01386e+11	0
MA1_2	CG	genome-wide	ABneutral	ABnull	5.34774e+10	0
MA1_3	CG	genome-wide	ABneutral	ABnull	3.83455e+09	2.8e-134
MA2_3	CG	genome-wide	ABneutral	ABnull	7.95851e+10	2e-197
MA1_1	CHG	genome-wide	ABneutral	ABnull	4.0905e+13	0
MA1_2	CHG	genome-wide	ABneutral	ABnull	745233185779	0
MA1_3	CHG	genome-wide	ABneutral	ABnull	332066459425	2.6e-164
MA2_3	CHG	genome-wide	ABneutral	ABnull	9.82662e+11	3e-219
MA1_1	CHH	genome-wide	ABneutral	ABnull	4.56463e+12	0
MA1_2	CHH	genome-wide	ABneutral	ABnull	3.87961e+10	0
MA1_3	CHH	genome-wide	ABneutral	ABnull	6.70518e+10	1.6e-153
MA2_3	CHH	genome-wide	ABneutral	ABnull	74261683655	8.1e-197
MA1_1	CG	5'UTR	ABneutral	ABnull	1.37385e+12	0
MA1_1	CG	gene	ABneutral	ABnull	2.68474e+11	0
MA1_1	CG	3'UTR	ABneutral	ABnull	1.77026e+11	0
MA1_1	CG	TE	ABneutral	ABnull	5.17832e+12	0
MA1_1	CG	promoter	ABneutral	ABnull	5.75996e+11	0
MA1_1	CG	intergenic	ABneutral	ABnull	4.50915e+11	0
MA1_2	CG	5'UTR	ABneutral	ABnull	5.10782e+11	0
MA1_2	CG	gene	ABneutral	ABnull	3.13249e+10	0
MA1_2	CG	3'UTR	ABneutral	ABnull	5.44757e+10	0
MA1_2	CG	TE	ABneutral	ABnull	9.5753e+10	0
MA1_2	CG	promoter	ABneutral	ABnull	60236340283	0
MA1_2	CG	intergenic	ABneutral	ABnull	3.01196e+10	0
MA1_3	CG	5'UTR	ABneutral	ABnull	3.15249e+10	1.9e-148
MA1_3	CG	gene	ABneutral	ABnull	2.27907e+09	9e-131
MA1_3	CG	3'UTR	ABneutral	ABnull	2.32368e+09	6.7e-131
MA1_3	CG	TE	ABneutral	ABnull	2.22939e+09	1.3e-130
MA1_3	CG	promoter	ABneutral	ABnull	7.33961e+09	1.2e-138
MA1_3	CG	intergenic	ABneutral	ABnull	5521519774	1e-136
MA2_3	CG	5'UTR	ABneutral	ABnull	2.92677e+11	9.9e-209
MA2_3	CG	gene	ABneutral	ABnull	4.17751e+10	8e-192
MA2_3	CG	3'UTR	ABneutral	ABnull	2.51928e+10	2e-187
MA2_3	CG	TE	ABneutral	ABnull	2.91996e+10	1e-188
MA2_3	CG	promoter	ABneutral	ABnull	1.10588e+11	2.8e-200
MA2_3	CG	intergenic	ABneutral	ABnull	6.78997e+10	4.8e-196
MA1_1	CG	gbM	ABneutral	ABnull	9.0905e+10	0
MA1_1	CG	non_gbM	ABneutral	ABnull	6.87225e+11	0
MA1_2	CG	gbM	ABneutral	ABnull	8.66145e+09	0
MA1_2	CG	non_gbM	ABneutral	ABnull	6.77728e+10	0
MA1_3	CG	gbM	ABneutral	ABnull	1.1847e+09	2.3e-126
MA1_3	CG	non_gbM	ABneutral	ABnull	3.06304e+09	9.3e-133
MA2_3	CG	gbM	ABneutral	ABnull	1.34908e+10	5.3e-182
MA2_3	CG	non_gbM	ABneutral	ABnull	6.12084e+10	3.9e-195
MA1_1	CG	chromosome arm	ABneutral	ABnull	3.82637e+11	0
MA1_1	CG	centromere	ABneutral	ABnull	2.89568e+12	0
MA1_1	CG	pericentromere	ABneutral	ABnull	3.13066e+11	0
MA1_2	CG	arm	ABneutral	ABnull	5.18311e+10	0
MA1_2	CG	centromere	ABneutral	ABnull	1.37051e+11	0
MA1_2	CG	pericentromere	ABneutral	ABnull	2.63825e+10	0
MA1_3	CG	arm	ABneutral	ABnull	4.73506e+09	1.1e-135
MA1_3	CG	centromere	ABneutral	ABnull	3.19389e+09	4.8e-133
MA1_3	CG	pericentromere	ABneutral	ABnull	1.69643e+09	8.8e-129
MA2_3	CG	arm	ABneutral	ABnull	8.90964e+10	2.1e-198
MA2_3	CG	centromere	ABneutral	ABnull	3.38718e+10	5.3e-190
MA2_3	CG	pericentromere	ABneutral	ABnull	3.63691e+10	1.3e-190
MA1_1	CG	genome-wide	ABselectMM	ABneutral	1.6	0.2
MA1_2	CG	genome-wide	ABselectMM	ABneutral	0	1
MA1_3	CG	genome-wide	ABselectMM	ABneutral	0	0.85
MA2_3	CG	genome-wide	ABselectMM	ABneutral	0	1
MA1_1	CHG	genome-wide	ABselectMM	ABneutral	0.1	0.75
MA1_2	CHG	genome-wide	ABselectMM	ABneutral	0	0.86
MA1_3	CHG	genome-wide	ABselectMM	ABneutral	0	0.96
MA2_3	CHG	genome-wide	ABselectMM	ABneutral	14.1	0.00055
MA1_1	CHH	genome-wide	ABselectMM	ABneutral	0	0.98
MA1_2	CHH	genome-wide	ABselectMM	ABneutral	0	1
MA1_3	CHH	genome-wide	ABselectMM	ABneutral	0	1
MA2_3	CHH	genome-wide	ABselectMM	ABneutral	3.2	0.081
MA1_1	CG	5'UTR	ABselectMM	ABneutral	1.6	0.21
MA1_1	CG	gene	ABselectMM	ABneutral	0.7	0.4
MA1_1	CG	3'UTR	ABselectMM	ABneutral	1.1	0.3
MA1_1	CG	TE	ABselectMM	ABneutral	2.8	0.093
MA1_1	CG	promoter	ABselectMM	ABneutral	2.6	0.11
MA1_1	CG	intergenic	ABselectMM	ABneutral	1.5	0.22
MA1_2	CG	5'UTR	ABselectMM	ABneutral	0.3	0.56
MA1_2	CG	gene	ABselectMM	ABneutral	0	1
MA1_2	CG	3'UTR	ABselectMM	ABneutral	0	1
MA1_2	CG	TE	ABselectMM	ABneutral	0.5	0.47
MA1_2	CG	promoter	ABselectMM	ABneutral	0	1
MA1_2	CG	intergenic	ABselectMM	ABneutral	0.2	0.64
MA1_3	CG	5'UTR	ABselectMM	ABneutral	0.2	0.65
MA1_3	CG	gene	ABselectMM	ABneutral	0	0.86
MA1_3	CG	3'UTR	ABselectMM	ABneutral	4	0.055
MA1_3	CG	TE	ABselectMM	ABneutral	0.1	0.75
MA1_3	CG	promoter	ABselectMM	ABneutral	0.1	0.8
MA1_3	CG	intergenic	ABselectMM	ABneutral	0.3	0.57
MA2_3	CG	5'UTR	ABselectMM	ABneutral	0.3	0.59
MA2_3	CG	gene	ABselectMM	ABneutral	0	1
MA2_3	CG	3'UTR	ABselectMM	ABneutral	0	1
MA2_3	CG	TE	ABselectMM	ABneutral	0	1
MA2_3	CG	promoter	ABselectMM	ABneutral	0	1
MA2_3	CG	intergenic	ABselectMM	ABneutral	3.4	0.072
MA1_1	CG	gbM	ABselectMM	ABneutral	1.3	0.25
MA1_1	CG	non_gbM	ABselectMM	ABneutral	2	0.16
MA1_2	CG	gbM	ABselectMM	ABneutral	0	1
MA1_2	CG	non_gbM	ABselectMM	ABneutral	0	1
MA1_3	CG	gbM	ABselectMM	ABneutral	0	0.93
MA1_3	CG	non_gbM	ABselectMM	ABneutral	0.2	0.67
MA2_3	CG	gbM	ABselectMM	ABneutral	0	1
MA2_3	CG	non_gbM	ABselectMM	ABneutral	0	1
MA1_1	CG	arm	ABselectMM	ABneutral	0.8	0.39
MA1_1	CG	centromere	ABselectMM	ABneutral	0.7	0.41
MA1_1	CG	pericentromere	ABselectMM	ABneutral	2	0.15
MA1_2	CG	arm	ABselectMM	ABneutral	0	1
MA1_2	CG	centromere	ABselectMM	ABneutral	0.1	0.78
MA1_2	CG	pericentromere	ABselectMM	ABneutral	0.1	0.77
MA1_3	CG	chromosome arm	ABselectMM	ABneutral	0.1	0.72
MA1_3	CG	centromere	ABselectMM	ABneutral	0	0.85
MA1_3	CG	pericentromere	ABselectMM	ABneutral	0	0.96
MA2_3	CG	chromosome arm	ABselectMM	ABneutral	0	1
MA2_3	CG	centromere	ABselectMM	ABneutral	0	1
MA2_3	CG	pericentromere	ABselectMM	ABneutral	0	1
MA1_1	CG	genome-wide	ABselectUU	ABneutral	1.7	0.19
MA1_2	CG	genome-wide	ABselectUU	ABneutral	0	0.93
MA1_3	CG	genome-wide	ABselectUU	ABneutral	0	0.86
MA2_3	CG	genome-wide	ABselectUU	ABneutral	0	1
MA1_1	CHG	genome-wide	ABselectUU	ABneutral	-0.1	1
MA1_2	CHG	genome-wide	ABselectUU	ABneutral	0	0.88
MA1_3	CHG	genome-wide	ABselectUU	ABneutral	0	0.96
MA2_3	CHG	genome-wide	ABselectUU	ABneutral	15.4	0.00034
MA1_1	CHH	genome-wide	ABselectUU	ABneutral	0	1
MA1_2	CHH	genome-wide	ABselectUU	ABneutral	0	1
MA1_3	CHH	genome-wide	ABselectUU	ABneutral	0	0.99
MA2_3	CHH	genome-wide	ABselectUU	ABneutral	6	0.019
MA1_1	CG	5'UTR	ABselectUU	ABneutral	1.7	0.19
MA1_1	CG	gene	ABselectUU	ABneutral	1.1	0.3
MA1_1	CG	3'UTR	ABselectUU	ABneutral	2.2	0.14
MA1_1	CG	TE	ABselectUU	ABneutral	3.7	0.055
MA1_1	CG	promoter	ABselectUU	ABneutral	2.3	0.13
MA1_1	CG	intergenic	ABselectUU	ABneutral	1.7	0.19
MA1_2	CG	5'UTR	ABselectUU	ABneutral	1.1	0.3
MA1_2	CG	gene	ABselectUU	ABneutral	0	0.84
MA1_2	CG	3'UTR	ABselectUU	ABneutral	1.5	0.22
MA1_2	CG	TE	ABselectUU	ABneutral	0.5	0.48
MA1_2	CG	promoter	ABselectUU	ABneutral	0.1	0.78
MA1_2	CG	intergenic	ABselectUU	ABneutral	0.3	0.6
MA1_3	CG	5'UTR	ABselectUU	ABneutral	0	0.92
MA1_3	CG	gene	ABselectUU	ABneutral	0.2	0.63
MA1_3	CG	3'UTR	ABselectUU	ABneutral	3.6	0.069
MA1_3	CG	TE	ABselectUU	ABneutral	0.1	0.74
MA1_3	CG	promoter	ABselectUU	ABneutral	0.1	0.78
MA1_3	CG	intergenic	ABselectUU	ABneutral	0.3	0.57
MA2_3	CG	5'UTR	ABselectUU	ABneutral	0.3	0.6
MA2_3	CG	gene	ABselectUU	ABneutral	0	1
MA2_3	CG	3'UTR	ABselectUU	ABneutral	0	1
MA2_3	CG	TE	ABselectUU	ABneutral	0	1
MA2_3	CG	promoter	ABselectUU	ABneutral	0	0.91
MA2_3	CG	intergenic	ABselectUU	ABneutral	3.1	0.088
MA1_1	CG	gbM	ABselectUU	ABneutral	1.5	0.23
MA1_1	CG	non_gbM	ABselectUU	ABneutral	1.9	0.17
MA1_2	CG	gbM	ABselectUU	ABneutral	0	0.91
MA1_2	CG	non_gbM	ABselectUU	ABneutral	0.1	0.8
MA1_3	CG	gbM	ABselectUU	ABneutral	0	0.96
MA1_3	CG	non_gbM	ABselectUU	ABneutral	0.7	0.42
MA2_3	CG	gbM	ABselectUU	ABneutral	0	1
MA2_3	CG	non_gbM	ABselectUU	ABneutral	0	1
MA1_1	CG	chromosome arm	ABselectUU	ABneutral	1.2	0.27
MA1_1	CG	centromere	ABselectUU	ABneutral	0.7	0.41
MA1_1	CG	pericentromere	ABselectUU	ABneutral	2.1	0.15
MA1_2	CG	chromosome arm	ABselectUU	ABneutral	0	0.86
MA1_2	CG	centromere	ABselectUU	ABneutral	0.1	0.8
MA1_2	CG	pericentromere	ABselectUU	ABneutral	0.3	0.62
MA1_3	CG	chromosome arm	ABselectUU	ABneutral	1.1	0.3
MA1_3	CG	centromere	ABselectUU	ABneutral	0	0.94
MA1_3	CG	pericentromere	ABselectUU	ABneutral	0	0.98
MA2_3	CG	chromosome arm	ABselectUU	ABneutral	0	1
MA2_3	CG	centromere	ABselectUU	ABneutral	0	1
MA2_3	CG	pericentromere	ABselectUU	ABneutral	0	1
