# Supplementary material for: Region-level epimutation rates in Arabidopsis thaliana
Source: Heredity (Edinb). 2021 May 8;127(2):190–202. doi: 10.1038/s41437-021-00441-w (PMC8322157; doi:10.1038/s41437-021-00441-w)
Supplement: Supplementary file 3 — Table S4 [file 41437_2021_441_MOESM3_ESM.xlsx]

## Sheet: TableS4
seqnames	start	end	width	strand	counts	context	densityState	annotation	chrRegion
1	109	162	54	*	6	CG	Multiple	intergenic	arm
1	310	311	2	*	2	CG	Single	intergenic	arm
1	500	651	152	*	10	CG	Multiple	intergenic	arm
1	790	949	160	*	12	CG	Multiple	intergenic	arm
1	1324	1440	117	*	4	CG	Multiple	intergenic	arm
1	1541	1650	110	*	6	CG	Multiple	intergenic	arm
1	1778	1779	2	*	2	CG	Single	intergenic	arm
1	1943	2025	83	*	4	CG	Multiple	intergenic	arm
1	2194	2297	104	*	6	CG	Multiple	promoter	arm
1	2400	2510	111	*	10	CG	Multiple	promoter	arm
1	2688	2689	2	*	2	CG	Single	promoter	arm
1	2807	2930	124	*	16	CG	Multiple	promoter	arm
1	2977	3020	44	*	4	CG	Multiple	promoter	arm
1	3069	3169	101	*	8	CG	Multiple	promoter	arm
1	3292	3307	16	*	4	CG	Multiple	promoter	arm
1	3456	3605	150	*	8	CG	Multiple	promoter	arm
1	3673	3748	76	*	16	CG	Multiple	five_prime_UTR;gene	arm
1	3787	3953	167	*	30	CG	Multiple	gene	arm
1	4014	4109	96	*	10	CG	Multiple	gene	arm
1	4160	4256	97	*	8	CG	Multiple	gene	arm
1	4472	4567	96	*	6	CG	Multiple	gene	arm
1	4698	4725	28	*	6	CG	Multiple	gene	arm
1	4867	5031	165	*	10	CG	Multiple	gene	arm
1	5134	5238	105	*	12	CG	Multiple	gene	arm
1	5362	5516	155	*	12	CG	Multiple	gene	arm
1	5600	5721	122	*	8	CG	Multiple	gene;three_prime_UTR	arm
1	5849	5850	2	*	2	CG	Single	gene;three_prime_UTR	arm
1	6012	6107	96	*	6	CG	Multiple	gene;three_prime_UTR	arm
1	6296	6381	86	*	6	CG	Multiple	gene	arm
1	6452	6521	70	*	10	CG	Multiple	gene;three_prime_UTR	arm
1	6683	6818	136	*	12	CG	Multiple	gene;three_prime_UTR	arm
1	6920	7035	116	*	10	CG	Multiple	gene;three_prime_UTR	arm
1	7196	7197	2	*	2	CG	Single	gene;three_prime_UTR	arm
1	7390	7391	2	*	2	CG	Single	gene	arm
1	7593	7663	71	*	6	CG	Multiple	gene	arm
1	7753	7872	120	*	6	CG	Multiple	gene	arm
1	7963	7964	2	*	2	CG	Single	gene	arm
1	8277	8432	156	*	8	CG	Multiple	gene	arm
1	8570	8732	163	*	16	CG	Multiple	five_prime_UTR;gene	arm
1	8830	8936	107	*	6	CG	Multiple	promoter	arm
1	9063	9199	137	*	4	CG	Multiple	promoter	arm
1	9334	9462	129	*	6	CG	Multiple	promoter	arm
1	9638	9639	2	*	2	CG	Single	promoter	arm
1	9851	9943	93	*	6	CG	Multiple	promoter	arm
1	10048	10071	24	*	4	CG	Multiple	promoter	arm
1	10146	10269	124	*	12	CG	Multiple	promoter	arm
1	10373	10514	142	*	6	CG	Multiple	intergenic	arm
1	10609	10610	2	*	2	CG	Single	intergenic	arm
1	10732	10809	78	*	8	CG	Multiple	intergenic	arm
1	11239	11240	2	*	2	CG	Single	intergenic	arm
1	11565	11576	12	*	4	CG	Multiple	intergenic	arm
1	11672	11764	93	*	8	CG	Multiple	gene;three_prime_UTR	arm
1	11923	12019	97	*	10	CG	Multiple	gene;TE	arm
1	12101	12228	128	*	20	CG	Multiple	gene	arm
1	12271	12455	185	*	20	CG	Multiple	gene	arm
1	12505	12668	164	*	22	CG	Multiple	gene	arm
1	12709	12860	152	*	22	CG	Multiple	gene	arm
1	12901	13038	138	*	8	CG	Multiple	five_prime_UTR;gene	arm
1	13126	13215	90	*	8	CG	Multiple	five_prime_UTR;gene	arm
1	13403	13498	96	*	6	CG	Multiple	five_prime_UTR;gene	arm
1	13672	13847	176	*	16	CG	Multiple	promoter	arm
1	14028	14180	153	*	4	CG	Multiple	promoter	arm
1	14309	14391	83	*	12	CG	Multiple	promoter	arm
1	14499	14515	17	*	6	CG	Multiple	promoter	arm
1	14599	14750	152	*	12	CG	Multiple	promoter	arm
1	14843	15016	174	*	4	CG	Multiple	promoter	arm
1	15102	15244	143	*	12	CG	Multiple	promoter	arm
1	15356	15433	78	*	4	CG	Multiple	intergenic	arm
1	15524	15691	168	*	16	CG	Multiple	intergenic	arm
1	15758	15857	100	*	10	CG	Multiple	intergenic	arm
1	15948	15949	2	*	2	CG	Single	intergenic	arm
1	16059	16154	96	*	4	CG	Multiple	intergenic	arm
1	16280	16345	66	*	4	CG	Multiple	intergenic	arm
1	16433	16501	69	*	6	CG	Multiple	intergenic	arm
1	16759	16760	2	*	2	CG	Single	intergenic	arm
1	16825	16975	151	*	16	CG	Multiple	TE	arm
1	17175	17176	2	*	2	CG	Single	TE	arm
1	17395	17396	2	*	2	CG	Single	TE	arm
1	17544	17641	98	*	8	CG	Multiple	TE	arm
1	17832	17960	129	*	4	CG	Multiple	TE	arm
1	18105	18106	2	*	2	CG	Single	TE	arm
1	18358	18541	184	*	20	CG	Multiple	TE	arm
1	18701	18756	56	*	6	CG	Multiple	TE	arm
1	18974	19103	130	*	4	CG	Multiple	intergenic	arm
1	19213	19287	75	*	4	CG	Multiple	intergenic	arm
1	19407	19408	2	*	2	CG	Single	intergenic	arm
1	19537	19691	155	*	10	CG	Multiple	intergenic	arm
1	19781	19886	106	*	12	CG	Multiple	intergenic	arm
1	19984	20056	73	*	6	CG	Multiple	intergenic	arm
1	20234	20362	129	*	18	CG	Multiple	intergenic	arm
1	20418	20561	144	*	8	CG	Multiple	intergenic	arm
1	20621	20748	128	*	10	CG	Multiple	intergenic	arm
1	20880	21026	147	*	22	CG	Multiple	intergenic	arm
1	21056	21224	169	*	20	CG	Multiple	intergenic	arm
1	21258	21293	36	*	10	CG	Multiple	intergenic	arm
1	21365	21500	136	*	12	CG	Multiple	intergenic	arm
1	21572	21573	2	*	2	CG	Single	intergenic	arm
1	21685	21774	90	*	10	CG	Multiple	promoter	arm
1	21835	22003	169	*	20	CG	Multiple	promoter	arm
1	22149	22200	52	*	8	CG	Multiple	promoter	arm
1	22251	22338	88	*	8	CG	Multiple	promoter	arm
1	22389	22567	179	*	14	CG	Multiple	promoter	arm
1	22658	22664	7	*	4	CG	Multiple	promoter	arm
1	22737	22871	135	*	14	CG	Multiple	promoter	arm
1	22972	23027	56	*	4	CG	Multiple	promoter	arm
1	23151	23189	39	*	6	CG	Multiple	five_prime_UTR;gene	arm
1	23296	23422	127	*	10	CG	Multiple	five_prime_UTR;gene	arm
1	23581	23615	35	*	6	CG	Multiple	gene	arm
1	23668	23777	110	*	12	CG	Multiple	gene	arm
1	23845	24016	172	*	14	CG	Multiple	gene	arm
1	24188	24355	168	*	20	CG	Multiple	gene	arm
1	24414	24457	44	*	4	CG	Multiple	gene	arm
1	24533	24636	104	*	8	CG	Multiple	gene	arm
1	24723	24748	26	*	4	CG	Multiple	gene	arm
1	24835	24946	112	*	8	CG	Multiple	gene	arm
1	25036	25172	137	*	16	CG	Multiple	gene	arm
1	25245	25355	111	*	8	CG	Multiple	gene	arm
1	25464	25465	2	*	2	CG	Single	gene	arm
1	25580	25710	131	*	14	CG	Multiple	gene	arm
1	25773	25866	94	*	12	CG	Multiple	gene	arm
1	25947	25962	16	*	4	CG	Multiple	gene	arm
1	26088	26193	106	*	8	CG	Multiple	gene	arm
1	26315	26410	96	*	14	CG	Multiple	gene	arm
1	26558	26651	94	*	8	CG	Multiple	gene	arm
1	26729	26788	60	*	6	CG	Multiple	gene	arm
1	26852	26999	148	*	10	CG	Multiple	gene	arm
1	27083	27186	104	*	8	CG	Multiple	promoter;gene	arm
1	27268	27269	2	*	2	CG	Single	promoter;gene	arm
1	27485	27652	168	*	10	CG	Multiple	promoter;gene	arm
1	27844	27874	31	*	4	CG	Multiple	promoter;gene	arm
1	27927	28092	166	*	14	CG	Multiple	promoter;gene	arm
1	28159	28160	2	*	2	CG	Single	promoter;gene	arm
1	28300	28412	113	*	12	CG	Multiple	promoter;gene	arm
1	28516	28632	117	*	4	CG	Multiple	gene	arm
1	28754	28861	108	*	10	CG	Multiple	gene	arm
1	28924	29033	110	*	12	CG	Multiple	gene	arm
1	29180	29289	110	*	14	CG	Multiple	gene	arm
1	29383	29508	126	*	22	CG	Multiple	gene	arm
1	29563	29631	69	*	10	CG	Multiple	gene	arm
1	29681	29706	26	*	4	CG	Multiple	gene	arm
1	29756	29891	136	*	8	CG	Multiple	gene	arm
1	29952	30057	106	*	22	CG	Multiple	gene	arm
1	30150	30191	42	*	8	CG	Multiple	gene	arm
1	30331	30393	63	*	6	CG	Multiple	gene	arm
1	30465	30632	168	*	22	CG	Multiple	gene	arm
1	30691	30769	79	*	12	CG	Multiple	gene	arm
1	30879	31040	162	*	18	CG	Multiple	gene	arm
1	31098	31246	149	*	6	CG	Multiple	gene;three_prime_UTR	arm
1	31386	31387	2	*	2	CG	Single	gene	arm
1	31544	31592	49	*	4	CG	Multiple	gene	arm
1	31699	31827	129	*	10	CG	Multiple	gene	arm
1	31970	31985	16	*	4	CG	Multiple	gene	arm
1	32137	32312	176	*	6	CG	Multiple	gene	arm
1	32580	32687	108	*	10	CG	Multiple	gene	arm
1	32754	32923	170	*	12	CG	Multiple	gene	arm
1	33003	33115	113	*	14	CG	Multiple	five_prime_UTR;gene	arm
1	33159	33287	129	*	10	CG	Multiple	promoter	arm
1	33573	33588	16	*	6	CG	Multiple	promoter;gene;three_prime_UTR	arm
1	33881	33882	2	*	2	CG	Single	promoter;gene;three_prime_UTR	arm
1	34017	34154	138	*	6	CG	Multiple	promoter;gene	arm
1	34226	34324	99	*	8	CG	Multiple	promoter;gene	arm
1	34406	34475	70	*	6	CG	Multiple	promoter;gene	arm
1	34568	34701	134	*	8	CG	Multiple	promoter;gene	arm
1	34761	34824	64	*	6	CG	Multiple	gene	arm
1	34898	35052	155	*	12	CG	Multiple	gene	arm
1	35136	35232	97	*	10	CG	Multiple	gene	arm
1	35318	35463	146	*	12	CG	Multiple	gene	arm
1	35535	35607	73	*	6	CG	Multiple	gene	arm
1	35739	35902	164	*	16	CG	Multiple	gene	arm
1	36091	36247	157	*	8	CG	Multiple	gene	arm
1	36384	36446	63	*	8	CG	Multiple	gene	arm
1	36549	36584	36	*	4	CG	Multiple	gene	arm
1	36806	36891	86	*	8	CG	Multiple	five_prime_UTR;gene	arm
1	37070	37173	104	*	6	CG	Multiple	five_prime_UTR;gene	arm
1	37268	37314	47	*	6	CG	Multiple	gene	arm
1	37378	37483	106	*	8	CG	Multiple	five_prime_UTR;gene	arm
1	37622	37667	46	*	10	CG	Multiple	five_prime_UTR;gene	arm
1	37936	37949	14	*	6	CG	Multiple	promoter	arm
1	38009	38152	144	*	14	CG	Multiple	promoter	arm
1	38209	38285	77	*	10	CG	Multiple	promoter	arm
1	38357	38358	2	*	2	CG	Single	promoter	arm
1	38430	38431	2	*	2	CG	Single	promoter	arm
1	38526	38654	129	*	12	CG	Multiple	promoter	arm
1	38700	38793	94	*	10	CG	Multiple	promoter;gene;three_prime_UTR	arm
1	38903	39028	126	*	12	CG	Multiple	promoter;gene	arm
1	39124	39265	142	*	14	CG	Multiple	promoter;gene	arm
1	39411	39533	123	*	14	CG	Multiple	gene	arm
1	39654	39679	26	*	4	CG	Multiple	gene	arm
1	39906	40040	135	*	12	CG	Multiple	gene	arm
1	40207	40327	121	*	12	CG	Multiple	gene	arm
1	40427	40515	89	*	10	CG	Multiple	gene	arm
1	40599	40727	129	*	8	CG	Multiple	five_prime_UTR;gene	arm
1	40791	40831	41	*	6	CG	Multiple	five_prime_UTR;gene	arm
1	41026	41033	8	*	4	CG	Multiple	promoter	arm
1	41170	41325	156	*	14	CG	Multiple	promoter	arm
1	41426	41512	87	*	10	CG	Multiple	promoter	arm
1	41695	41710	16	*	6	CG	Multiple	promoter	arm
1	41778	41907	130	*	8	CG	Multiple	promoter	arm
1	42029	42137	109	*	8	CG	Multiple	promoter	arm
1	42235	42236	2	*	2	CG	Single	promoter	arm
1	42546	42691	146	*	4	CG	Multiple	intergenic	arm
1	42902	42903	2	*	2	CG	Single	intergenic	arm
1	42987	43098	112	*	8	CG	Multiple	intergenic	arm
1	43150	43278	129	*	10	CG	Multiple	promoter	arm
1	43461	43520	60	*	6	CG	Multiple	promoter	arm
1	43756	43767	12	*	6	CG	Multiple	promoter	arm
1	43946	44093	148	*	8	CG	Multiple	promoter	arm
1	44233	44380	148	*	18	CG	Multiple	promoter	arm
1	44428	44545	118	*	8	CG	Multiple	promoter	arm
1	44727	44728	2	*	2	CG	Single	gene	arm
1	45067	45180	114	*	18	CG	Multiple	intergenic	arm
1	45284	45427	144	*	12	CG	Multiple	gene;three_prime_UTR	arm
1	45506	45547	42	*	8	CG	Multiple	gene	arm
1	45636	45757	122	*	16	CG	Multiple	gene	arm
1	45822	45942	121	*	8	CG	Multiple	gene	arm
1	46033	46141	109	*	16	CG	Multiple	gene	arm
1	46224	46234	11	*	4	CG	Multiple	gene	arm
1	46432	46505	74	*	10	CG	Multiple	gene	arm
1	46564	46624	61	*	4	CG	Multiple	gene	arm
1	46742	46794	53	*	10	CG	Multiple	gene	arm
1	46870	46941	72	*	16	CG	Multiple	five_prime_UTR;gene	arm
1	47248	47249	2	*	2	CG	Single	promoter	arm
1	47410	47552	143	*	6	CG	Multiple	promoter;gene;three_prime_UTR	arm
1	47666	47755	90	*	6	CG	Multiple	promoter;gene;three_prime_UTR	arm
1	47817	47966	150	*	16	CG	Multiple	promoter;gene	arm
1	48065	48094	30	*	6	CG	Multiple	promoter;gene	arm
1	48189	48271	83	*	6	CG	Multiple	promoter;gene	arm
1	48324	48490	167	*	12	CG	Multiple	promoter;gene	arm
1	48597	48673	77	*	10	CG	Multiple	gene	arm
1	48764	48932	169	*	8	CG	Multiple	gene	arm
1	48989	49162	174	*	30	CG	Multiple	gene	arm
1	49197	49374	178	*	14	CG	Multiple	promoter;five_prime_UTR;gene	arm
1	49428	49489	62	*	4	CG	Multiple	promoter	arm
1	49613	49731	119	*	4	CG	Multiple	promoter	arm
1	49802	49954	153	*	12	CG	Multiple	promoter	arm
1	50026	50170	145	*	14	CG	Multiple	promoter;gene;three_prime_UTR	arm
1	50228	50314	87	*	8	CG	Multiple	promoter;gene;three_prime_UTR	arm
1	50394	50563	170	*	18	CG	Multiple	promoter;gene	arm
1	50617	50640	24	*	6	CG	Multiple	promoter;gene	arm
1	50802	50971	170	*	16	CG	Multiple	promoter;gene	arm
1	51030	51200	171	*	20	CG	Multiple	promoter;five_prime_UTR;gene	arm
1	51246	51324	79	*	6	CG	Multiple	promoter	arm
1	51400	51471	72	*	8	CG	Multiple	promoter	arm
1	51531	51585	55	*	6	CG	Multiple	promoter	arm
1	51701	51771	71	*	6	CG	Multiple	promoter	arm
1	51847	52027	181	*	14	CG	Multiple	promoter	arm
1	52166	52329	164	*	20	CG	Multiple	promoter;gene	arm
1	52449	52497	49	*	10	CG	Multiple	promoter;gene	arm
1	52535	52692	158	*	38	CG	Multiple	promoter;gene	arm
1	53052	53173	122	*	22	CG	Multiple	gene	arm
1	53423	53569	147	*	20	CG	Multiple	gene	arm
1	53641	53745	105	*	12	CG	Multiple	gene	arm
1	53784	53917	134	*	16	CG	Multiple	gene	arm
1	53967	54070	104	*	14	CG	Multiple	gene	arm
1	54196	54323	128	*	26	CG	Multiple	gene	arm
1	54409	54441	33	*	4	CG	Multiple	gene	arm
1	54551	54674	124	*	6	CG	Multiple	gene;three_prime_UTR	arm
1	54830	54902	73	*	4	CG	Multiple	intergenic	arm
1	54987	55061	75	*	6	CG	Multiple	intergenic	arm
1	55287	55412	126	*	10	CG	Multiple	promoter	arm
1	55480	55629	150	*	8	CG	Multiple	promoter	arm
1	55842	55939	98	*	8	CG	Multiple	promoter;TE	arm
1	55998	56158	161	*	18	CG	Multiple	promoter;TE	arm
1	56202	56269	68	*	10	CG	Multiple	promoter;TE	arm
1	56405	56543	139	*	12	CG	Multiple	promoter;TE	arm
1	56674	56743	70	*	8	CG	Multiple	gene	arm
1	56861	56914	54	*	4	CG	Multiple	intergenic	arm
1	56994	57105	112	*	6	CG	Multiple	intergenic	arm
1	57182	57183	2	*	2	CG	Single	intergenic	arm
1	57266	57381	116	*	6	CG	Multiple	gene;three_prime_UTR	arm
1	57410	57566	157	*	28	CG	Multiple	gene	arm
1	57590	57750	161	*	16	CG	Multiple	gene	arm
1	57830	57872	43	*	10	CG	Multiple	gene	arm
1	57904	58057	154	*	28	CG	Multiple	gene	arm
1	58086	58220	135	*	20	CG	Multiple	gene	arm
1	58264	58355	92	*	20	CG	Multiple	gene	arm
1	58384	58517	134	*	26	CG	Multiple	gene	arm
1	58544	58584	41	*	10	CG	Multiple	gene	arm
1	58616	58772	157	*	30	CG	Multiple	gene	arm
1	58813	58948	136	*	28	CG	Multiple	gene	arm
1	58995	59010	16	*	4	CG	Multiple	five_prime_UTR;gene	arm
1	59243	59351	109	*	6	CG	Multiple	promoter	arm
1	59595	59596	2	*	2	CG	Single	promoter	arm
1	59710	59861	152	*	18	CG	Multiple	promoter	arm
1	59991	60080	90	*	6	CG	Multiple	promoter	arm
1	60179	60282	104	*	8	CG	Multiple	promoter	arm
1	60386	60492	107	*	12	CG	Multiple	promoter	arm
1	60706	60738	33	*	4	CG	Multiple	intergenic	arm
1	60823	60957	135	*	8	CG	Multiple	intergenic	arm
1	61050	61145	96	*	12	CG	Multiple	intergenic	arm
1	61215	61320	106	*	8	CG	Multiple	intergenic	arm
1	61464	61465	2	*	2	CG	Single	intergenic	arm
1	61537	61711	175	*	14	CG	Multiple	intergenic	arm
1	61897	61986	90	*	4	CG	Multiple	gene	arm
1	62020	62200	181	*	24	CG	Multiple	gene	arm
1	62263	62287	25	*	6	CG	Multiple	gene	arm
1	62723	62724	2	*	2	CG	Single	gene	arm
1	62931	62986	56	*	6	CG	Multiple	gene	arm
1	63061	63206	146	*	10	CG	Multiple	gene	arm
1	63457	63458	2	*	2	CG	Single	gene	arm
1	63550	63698	149	*	28	CG	Multiple	gene	arm
1	63736	63858	123	*	12	CG	Multiple	gene	arm
1	63911	64008	98	*	6	CG	Multiple	promoter	arm
1	64093	64210	118	*	10	CG	Multiple	promoter	arm
1	64418	64419	2	*	2	CG	Single	promoter;gene	arm
1	64532	64609	78	*	12	CG	Multiple	promoter;gene	arm
1	64642	64729	88	*	10	CG	Multiple	promoter;gene	arm
1	64762	64837	76	*	8	CG	Multiple	promoter;gene	arm
1	64917	64998	82	*	14	CG	Multiple	promoter;gene	arm
1	65110	65173	64	*	10	CG	Multiple	promoter;gene	arm
1	65279	65433	155	*	10	CG	Multiple	gene	arm
1	65562	65615	54	*	8	CG	Multiple	gene	arm
1	65734	65857	124	*	10	CG	Multiple	gene	arm
1	65964	66129	166	*	8	CG	Multiple	gene	arm
1	66263	66322	60	*	8	CG	Multiple	gene	arm
1	66404	66556	153	*	8	CG	Multiple	gene	arm
1	66677	66831	155	*	12	CG	Multiple	gene	arm
1	66942	66943	2	*	2	CG	Single	gene	arm
1	67012	67148	137	*	10	CG	Multiple	gene	arm
1	67201	67296	96	*	6	CG	Multiple	gene	arm
1	67319	67490	172	*	38	CG	Multiple	gene	arm
1	67523	67557	35	*	10	CG	Multiple	five_prime_UTR;gene	arm
1	67628	67779	152	*	32	CG	Multiple	promoter	arm
1	68195	68344	150	*	8	CG	Multiple	promoter	arm
1	68474	68649	176	*	10	CG	Multiple	promoter	arm
1	68815	68998	184	*	14	CG	Multiple	promoter	arm
1	69174	69305	132	*	12	CG	Multiple	intergenic	arm
1	69382	69468	87	*	12	CG	Multiple	intergenic	arm
1	69661	69701	41	*	6	CG	Multiple	intergenic	arm
1	69780	69853	74	*	14	CG	Multiple	intergenic	arm
1	69964	70084	121	*	12	CG	Multiple	intergenic	arm
1	70200	70349	150	*	16	CG	Multiple	gene	arm
1	70409	70430	22	*	4	CG	Multiple	gene	arm
1	70576	70722	147	*	14	CG	Multiple	gene	arm
1	70789	70878	90	*	8	CG	Multiple	promoter;gene	arm
1	71058	71172	115	*	8	CG	Multiple	promoter;gene	arm
1	71275	71363	89	*	6	CG	Multiple	promoter;gene	arm
1	71457	71580	124	*	14	CG	Multiple	promoter;gene	arm
1	71631	71679	49	*	4	CG	Multiple	promoter;gene	arm
1	71780	71899	120	*	10	CG	Multiple	promoter;gene	arm
1	71962	72143	182	*	20	CG	Multiple	promoter;five_prime_UTR;gene	arm
1	72192	72325	134	*	8	CG	Multiple	promoter	arm
1	72409	72410	2	*	2	CG	Single	promoter;five_prime_UTR;gene	arm
1	72491	72655	165	*	18	CG	Multiple	promoter;five_prime_UTR;gene	arm
1	72837	72945	109	*	4	CG	Multiple	promoter;gene	arm
1	73046	73159	114	*	8	CG	Multiple	promoter;gene	arm
1	73358	73424	67	*	6	CG	Multiple	promoter;gene	arm
1	73498	73616	119	*	6	CG	Multiple	promoter;gene	arm
1	73691	73740	50	*	8	CG	Multiple	gene	arm
1	73934	74061	128	*	12	CG	Multiple	gene;three_prime_UTR	arm
1	74111	74285	175	*	16	CG	Multiple	promoter;gene	arm
1	74371	74411	41	*	8	CG	Multiple	promoter;gene	arm
1	74609	74749	141	*	14	CG	Multiple	promoter;five_prime_UTR;gene	arm
1	74817	74919	103	*	6	CG	Multiple	promoter	arm
1	75021	75138	118	*	12	CG	Multiple	promoter	arm
1	75199	75340	142	*	10	CG	Multiple	promoter	arm
1	75422	75544	123	*	14	CG	Multiple	promoter	arm
1	75645	75806	162	*	30	CG	Multiple	promoter;gene	arm
1	75830	75967	138	*	28	CG	Multiple	promoter;gene	arm
1	75998	76174	177	*	52	CG	Multiple	promoter;gene	arm
1	76199	76292	94	*	20	CG	Multiple	promoter;gene	arm
1	76324	76448	125	*	34	CG	Multiple	gene	arm
1	76472	76589	118	*	12	CG	Multiple	gene	arm
1	76839	76858	20	*	4	CG	Multiple	TE	arm
1	76944	77061	118	*	10	CG	Multiple	TE	arm
1	77221	77393	173	*	18	CG	Multiple	TE	arm
1	77612	77770	159	*	14	CG	Multiple	intergenic	arm
1	77837	77893	57	*	8	CG	Multiple	intergenic	arm
1	77976	78047	72	*	8	CG	Multiple	intergenic	arm
1	78141	78317	177	*	20	CG	Multiple	intergenic	arm
1	78401	78490	90	*	6	CG	Multiple	TE	arm
1	78726	78871	146	*	10	CG	Multiple	TE	arm
1	78950	79065	116	*	6	CG	Multiple	gene	arm
1	79171	79216	46	*	6	CG	Multiple	promoter	arm
1	79274	79376	103	*	12	CG	Multiple	promoter	arm
1	79479	79595	117	*	8	CG	Multiple	promoter	arm
1	79690	79691	2	*	2	CG	Single	promoter	arm
1	79808	79962	155	*	8	CG	Multiple	promoter	arm
1	80041	80153	113	*	10	CG	Multiple	promoter	arm
1	80308	80400	93	*	8	CG	Multiple	promoter	arm
1	80478	80662	185	*	12	CG	Multiple	intergenic	arm
1	80775	80870	96	*	6	CG	Multiple	intergenic	arm
1	80964	81119	156	*	6	CG	Multiple	intergenic	arm
1	81245	81375	131	*	6	CG	Multiple	intergenic	arm
1	81499	81571	73	*	6	CG	Multiple	intergenic	arm
1	81705	81824	120	*	14	CG	Multiple	intergenic	arm
1	81872	81934	63	*	6	CG	Multiple	intergenic	arm
1	82074	82219	146	*	14	CG	Multiple	intergenic	arm
1	82281	82368	88	*	10	CG	Multiple	intergenic	arm
1	82465	82466	2	*	2	CG	Single	intergenic	arm
1	82596	82705	110	*	14	CG	Multiple	intergenic	arm
1	82865	82950	86	*	8	CG	Multiple	intergenic	arm
1	83058	83199	142	*	20	CG	Multiple	gene	arm
1	83240	83309	70	*	12	CG	Multiple	gene	arm
1	83347	83443	97	*	16	CG	Multiple	gene	arm
1	83501	83583	83	*	14	CG	Multiple	gene	arm
1	83615	83698	84	*	12	CG	Multiple	gene	arm
1	83851	83905	55	*	4	CG	Multiple	gene	arm
1	83962	84109	148	*	22	CG	Multiple	gene	arm
1	84183	84184	2	*	2	CG	Single	gene	arm
1	84211	84369	159	*	32	CG	Multiple	gene	arm
1	84404	84458	55	*	14	CG	Multiple	gene	arm
1	84483	84589	107	*	18	CG	Multiple	gene	arm
1	84639	84778	140	*	20	CG	Multiple	gene	arm
1	84855	84990	136	*	8	CG	Multiple	promoter	arm
1	85188	85225	38	*	6	CG	Multiple	promoter	arm
1	85303	85337	35	*	8	CG	Multiple	promoter	arm
1	85415	85469	55	*	6	CG	Multiple	promoter	arm
1	85536	85711	176	*	10	CG	Multiple	promoter	arm
1	85816	85938	123	*	8	CG	Multiple	promoter	arm
1	86094	86095	2	*	2	CG	Single	promoter	arm
1	86197	86318	122	*	8	CG	Multiple	promoter	arm
1	86563	86646	84	*	4	CG	Multiple	gene;three_prime_UTR	arm
1	86721	86876	156	*	26	CG	Multiple	gene	arm
1	86888	86923	36	*	14	CG	Multiple	gene	arm
1	86935	86955	21	*	8	CG	Multiple	gene	arm
1	86967	87092	126	*	34	CG	Multiple	gene	arm
1	87104	87105	2	*	2	CG	Single	gene	arm
1	87117	87172	56	*	12	CG	Multiple	gene	arm
1	87287	87308	22	*	4	CG	Multiple	gene	arm
1	87400	87551	152	*	10	CG	Multiple	promoter;gene	arm
1	87765	87766	2	*	2	CG	Single	promoter;gene	arm
1	87890	87957	68	*	12	CG	Multiple	promoter;gene	arm
1	87992	88029	38	*	8	CG	Multiple	promoter;gene	arm
1	88064	88152	89	*	22	CG	Multiple	promoter;gene	arm
1	88264	88402	139	*	10	CG	Multiple	promoter	arm
1	88595	88658	64	*	6	CG	Multiple	promoter	arm
1	88828	88829	2	*	2	CG	Single	promoter	arm
1	88954	89127	174	*	14	CG	Multiple	promoter;gene	arm
1	89427	89553	127	*	10	CG	Multiple	promoter;gene	arm
1	89686	89687	2	*	2	CG	Single	promoter;gene;three_prime_UTR	arm
1	89817	89921	105	*	10	CG	Multiple	promoter	arm
1	90030	90184	155	*	10	CG	Multiple	promoter	arm
1	90293	90436	144	*	8	CG	Multiple	promoter	arm
1	90597	90764	168	*	6	CG	Multiple	promoter	arm
1	90923	90941	19	*	4	CG	Multiple	promoter	arm
1	91134	91266	133	*	8	CG	Multiple	promoter	arm
1	91344	91362	19	*	4	CG	Multiple	promoter	arm
1	91527	91615	89	*	8	CG	Multiple	five_prime_UTR;gene	arm
1	91732	91733	2	*	2	CG	Single	gene	arm
1	91785	91934	150	*	30	CG	Multiple	gene	arm
1	91962	92068	107	*	14	CG	Multiple	gene	arm
1	92152	92281	130	*	4	CG	Multiple	gene	arm
1	92467	92468	2	*	2	CG	Single	gene	arm
1	92537	92673	137	*	8	CG	Multiple	gene	arm
1	92817	92891	75	*	8	CG	Multiple	gene	arm
1	93102	93222	121	*	4	CG	Multiple	gene	arm
1	93326	93408	83	*	8	CG	Multiple	gene	arm
1	93532	93537	6	*	4	CG	Multiple	gene	arm
1	93692	93836	145	*	14	CG	Multiple	gene	arm
1	93900	94027	128	*	8	CG	Multiple	gene	arm
1	94152	94302	151	*	6	CG	Multiple	gene	arm
1	94411	94521	111	*	10	CG	Multiple	gene	arm
1	94610	94635	26	*	8	CG	Multiple	promoter;gene	arm
1	94712	94802	91	*	6	CG	Multiple	promoter;gene	arm
1	94992	95069	78	*	10	CG	Multiple	promoter;gene	arm
1	95192	95193	2	*	2	CG	Single	promoter;gene	arm
1	95241	95393	153	*	18	CG	Multiple	promoter;gene	arm
1	95465	95466	2	*	2	CG	Single	promoter;gene	arm
1	95667	95822	156	*	14	CG	Multiple	promoter	arm
1	95849	95871	23	*	6	CG	Multiple	promoter	arm
1	95898	95998	101	*	16	CG	Multiple	promoter	arm
1	96077	96202	126	*	8	CG	Multiple	promoter;gene	arm
1	96273	96316	44	*	4	CG	Multiple	promoter;gene	arm
1	96564	96565	2	*	2	CG	Single	promoter;gene	arm
1	96675	96816	142	*	18	CG	Multiple	promoter;gene	arm
1	96870	96973	104	*	14	CG	Multiple	promoter;gene	arm
1	97093	97228	136	*	14	CG	Multiple	promoter;gene	arm
1	97270	97278	9	*	4	CG	Multiple	promoter;gene;three_prime_UTR	arm
1	97377	97515	139	*	14	CG	Multiple	promoter;five_prime_UTR;gene	arm
1	97584	97737	154	*	22	CG	Multiple	gene	arm
1	97793	97816	24	*	6	CG	Multiple	gene	arm
1	97988	98115	128	*	10	CG	Multiple	gene	arm
1	98214	98343	130	*	8	CG	Multiple	gene	arm
1	98461	98575	115	*	6	CG	Multiple	promoter;gene	arm
1	98758	98923	166	*	12	CG	Multiple	promoter;gene	arm
1	98968	99143	176	*	12	CG	Multiple	promoter;gene;three_prime_UTR	arm
1	99222	99223	2	*	2	CG	Single	promoter;gene;three_prime_UTR	arm
1	99328	99492	165	*	12	CG	Multiple	promoter	arm
1	99553	99631	79	*	8	CG	Multiple	promoter	arm
1	99738	99790	53	*	10	CG	Multiple	promoter	arm
1	99850	99981	132	*	16	CG	Multiple	five_prime_UTR;gene	arm
1	100051	100097	47	*	4	CG	Multiple	five_prime_UTR;gene	arm
1	100232	100254	23	*	6	CG	Multiple	five_prime_UTR;gene	arm
1	100417	100554	138	*	8	CG	Multiple	five_prime_UTR;gene	arm
1	100728	100833	106	*	10	CG	Multiple	gene	arm
1	100964	101090	127	*	18	CG	Multiple	gene	arm
1	101158	101273	116	*	10	CG	Multiple	gene	arm
1	101374	101429	56	*	8	CG	Multiple	gene	arm
1	102072	102150	79	*	4	CG	Multiple	intergenic	arm
1	102260	102400	141	*	8	CG	Multiple	intergenic	arm
1	102526	102684	159	*	8	CG	Multiple	intergenic	arm
1	102749	102933	185	*	20	CG	Multiple	intergenic	arm
1	103106	103107	2	*	2	CG	Single	intergenic	arm
1	103166	103350	185	*	16	CG	Multiple	intergenic	arm
1	103418	103537	120	*	14	CG	Multiple	intergenic	arm
1	103611	103697	87	*	20	CG	Multiple	intergenic	arm
1	103756	103859	104	*	8	CG	Multiple	intergenic	arm
1	103921	103990	70	*	8	CG	Multiple	intergenic	arm
1	104105	104106	2	*	2	CG	Single	intergenic	arm
1	104185	104298	114	*	8	CG	Multiple	intergenic	arm
1	104540	104607	68	*	8	CG	Multiple	gene;three_prime_UTR	arm
1	104683	104816	134	*	26	CG	Multiple	gene	arm
1	104877	104998	122	*	22	CG	Multiple	gene	arm
1	105046	105120	75	*	16	CG	Multiple	gene	arm
1	105155	105262	108	*	24	CG	Multiple	gene	arm
1	105388	105531	144	*	14	CG	Multiple	promoter	arm
1	105718	105771	54	*	8	CG	Multiple	promoter	arm
1	105843	105945	103	*	8	CG	Multiple	promoter	arm
1	106092	106114	23	*	4	CG	Multiple	promoter	arm
1	106287	106288	2	*	2	CG	Single	promoter	arm
1	106564	106743	180	*	10	CG	Multiple	promoter	arm
1	106801	106954	154	*	12	CG	Multiple	intergenic	arm
1	107002	107105	104	*	10	CG	Multiple	intergenic	arm
1	107175	107339	165	*	10	CG	Multiple	intergenic	arm
1	107419	107593	175	*	10	CG	Multiple	promoter	arm
1	107677	107678	2	*	2	CG	Single	promoter	arm
1	107743	107918	176	*	24	CG	Multiple	promoter	arm
1	107972	108031	60	*	6	CG	Multiple	promoter	arm
1	108107	108178	72	*	6	CG	Multiple	promoter	arm
1	108236	108418	183	*	14	CG	Multiple	promoter	arm
1	108567	108750	184	*	8	CG	Multiple	promoter	arm
1	108892	108939	48	*	10	CG	Multiple	promoter	arm
1	109058	109187	130	*	16	CG	Multiple	five_prime_UTR;gene	arm
1	109260	109297	38	*	4	CG	Multiple	five_prime_UTR;gene	arm
1	109461	109518	58	*	6	CG	Multiple	five_prime_UTR;gene	arm
1	109607	109670	64	*	14	CG	Multiple	gene	arm
1	109726	109856	131	*	18	CG	Multiple	gene	arm
1	109900	109936	37	*	4	CG	Multiple	gene	arm
1	110078	110173	96	*	12	CG	Multiple	gene	arm
1	110319	110387	69	*	6	CG	Multiple	gene	arm
1	110457	110572	116	*	8	CG	Multiple	gene	arm
1	110634	110752	119	*	10	CG	Multiple	gene	arm
1	110852	111034	183	*	26	CG	Multiple	promoter;gene	arm
1	111159	111310	152	*	14	CG	Multiple	promoter;gene	arm
1	111415	111416	2	*	2	CG	Single	promoter;gene;three_prime_UTR	arm
1	111546	111609	64	*	6	CG	Multiple	promoter;gene;three_prime_UTR	arm
1	111682	111828	147	*	10	CG	Multiple	promoter	arm
1	111899	112076	178	*	14	CG	Multiple	promoter	arm
1	112180	112317	138	*	6	CG	Multiple	promoter	arm
1	112449	112450	2	*	2	CG	Single	promoter;gene	arm
1	112478	112655	178	*	30	CG	Multiple	promoter;gene	arm
1	112731	112793	63	*	14	CG	Multiple	promoter;gene	arm
1	112993	113064	72	*	16	CG	Multiple	promoter;gene	arm
1	113102	113216	115	*	14	CG	Multiple	promoter;gene	arm
1	113261	113422	162	*	28	CG	Multiple	promoter;gene	arm
1	113447	113559	113	*	24	CG	Multiple	promoter;gene	arm
1	113588	113772	185	*	30	CG	Multiple	promoter;gene	arm
1	113802	113880	79	*	10	CG	Multiple	promoter;gene	arm
1	114128	114241	114	*	12	CG	Multiple	promoter	arm
1	114306	114398	93	*	26	CG	Multiple	gene	arm
1	114478	114545	68	*	4	CG	Multiple	gene	arm
1	114654	114783	130	*	10	CG	Multiple	gene	arm
1	114846	114847	2	*	2	CG	Single	gene	arm
1	114934	115085	152	*	14	CG	Multiple	gene	arm
1	115146	115276	131	*	12	CG	Multiple	gene	arm
1	115412	115536	125	*	4	CG	Multiple	promoter;gene;three_prime_UTR	arm
1	115706	115746	41	*	4	CG	Multiple	promoter;gene	arm
1	115896	116077	182	*	22	CG	Multiple	promoter;gene;three_prime_UTR	arm
1	116332	116333	2	*	2	CG	Single	promoter	arm
1	116377	116528	152	*	20	CG	Multiple	promoter	arm
1	116581	116668	88	*	6	CG	Multiple	promoter	arm
1	116735	116873	139	*	8	CG	Multiple	promoter	arm
1	116988	117054	67	*	8	CG	Multiple	five_prime_UTR;gene	arm
1	117193	117263	71	*	16	CG	Multiple	gene	arm
1	117292	117458	167	*	38	CG	Multiple	gene	arm
1	117481	117622	142	*	34	CG	Multiple	gene	arm
1	117671	117705	35	*	12	CG	Multiple	gene	arm
1	117733	117912	180	*	46	CG	Multiple	gene	arm
1	117943	118108	166	*	44	CG	Multiple	promoter;gene	arm
1	118135	118188	54	*	14	CG	Multiple	promoter;gene	arm
1	118213	118226	14	*	8	CG	Multiple	promoter;gene	arm
1	118251	118424	174	*	34	CG	Multiple	promoter;gene	arm
1	118463	118549	87	*	18	CG	Multiple	promoter;gene	arm
1	118611	118785	175	*	18	CG	Multiple	promoter;gene;three_prime_UTR	arm
1	118862	118978	117	*	10	CG	Multiple	promoter	arm
1	119103	119149	47	*	4	CG	Multiple	promoter	arm
1	119257	119345	89	*	6	CG	Multiple	promoter	arm
1	119446	119608	163	*	22	CG	Multiple	promoter;gene	arm
1	119652	119744	93	*	4	CG	Multiple	promoter;gene	arm
1	119843	119904	62	*	6	CG	Multiple	promoter;gene;three_prime_UTR	arm
1	120074	120075	2	*	2	CG	Single	promoter	arm
1	120172	120307	136	*	20	CG	Multiple	gene	arm
1	120346	120421	76	*	18	CG	Multiple	gene	arm
1	120446	120584	139	*	40	CG	Multiple	gene	arm
1	120613	120733	121	*	16	CG	Multiple	gene	arm
1	120756	120764	9	*	4	CG	Multiple	gene	arm
1	120787	120963	177	*	32	CG	Multiple	gene	arm
1	121055	121223	169	*	14	CG	Multiple	gene;three_prime_UTR	arm
1	121328	121361	34	*	4	CG	Multiple	gene;three_prime_UTR	arm
1	121554	121662	109	*	8	CG	Multiple	gene	arm
1	121757	121889	133	*	16	CG	Multiple	gene	arm
1	121935	122050	116	*	12	CG	Multiple	gene	arm
1	122140	122232	93	*	10	CG	Multiple	gene	arm
1	122275	122362	88	*	10	CG	Multiple	gene	arm
1	122404	122557	154	*	14	CG	Multiple	gene	arm
1	122713	122816	104	*	4	CG	Multiple	gene	arm
1	122922	122960	39	*	12	CG	Multiple	gene	arm
1	123053	123115	63	*	6	CG	Multiple	gene	arm
1	123159	123313	155	*	20	CG	Multiple	gene	arm
1	123366	123449	84	*	8	CG	Multiple	gene	arm
1	123611	123663	53	*	8	CG	Multiple	gene	arm
1	123811	123839	29	*	8	CG	Multiple	gene	arm
1	123999	124092	94	*	6	CG	Multiple	gene	arm
1	124192	124224	33	*	6	CG	Multiple	gene	arm
1	124354	124467	114	*	10	CG	Multiple	gene	arm
1	124767	124925	159	*	10	CG	Multiple	gene	arm
1	125128	125172	45	*	4	CG	Multiple	gene	arm
1	125305	125433	129	*	10	CG	Multiple	gene	arm
1	125569	125621	53	*	4	CG	Multiple	gene	arm
1	125719	125870	152	*	14	CG	Multiple	gene	arm
1	125942	126111	170	*	6	CG	Multiple	gene	arm
1	126180	126355	176	*	16	CG	Multiple	gene	arm
1	126506	126636	131	*	6	CG	Multiple	gene	arm
1	126837	126838	2	*	2	CG	Single	gene	arm
1	126981	127118	138	*	10	CG	Multiple	gene	arm
1	127184	127187	4	*	4	CG	Multiple	gene	arm
1	127270	127407	138	*	18	CG	Multiple	gene	arm
1	127539	127657	119	*	8	CG	Multiple	gene	arm
1	127758	127826	69	*	6	CG	Multiple	gene	arm
1	127914	128068	155	*	18	CG	Multiple	gene	arm
1	128109	128285	177	*	38	CG	Multiple	gene	arm
1	128336	128345	10	*	4	CG	Multiple	gene	arm
1	128376	128541	166	*	32	CG	Multiple	gene	arm
1	128575	128576	2	*	2	CG	Single	gene	arm
1	128862	128863	2	*	2	CG	Single	gene	arm
1	128980	129050	71	*	14	CG	Multiple	gene	arm
1	129146	129248	103	*	8	CG	Multiple	gene	arm
1	129300	129398	99	*	8	CG	Multiple	gene	arm
1	129514	129559	46	*	8	CG	Multiple	gene	arm
1	129759	129935	177	*	18	CG	Multiple	gene	arm
1	130023	130081	59	*	6	CG	Multiple	gene	arm
1	130269	130389	121	*	10	CG	Multiple	gene	arm
1	130476	130502	27	*	4	CG	Multiple	five_prime_UTR;gene	arm
1	130569	130677	109	*	8	CG	Multiple	promoter	arm
1	130731	130840	110	*	6	CG	Multiple	promoter	arm
1	130916	131096	181	*	8	CG	Multiple	promoter	arm
1	131175	131185	11	*	4	CG	Multiple	promoter	arm
1	131240	131392	153	*	18	CG	Multiple	promoter	arm
1	131438	131465	28	*	6	CG	Multiple	promoter	arm
1	131541	131542	2	*	2	CG	Single	promoter	arm
1	131618	131691	74	*	8	CG	Multiple	promoter	arm
1	131787	131884	98	*	12	CG	Multiple	promoter	arm
1	132024	132079	56	*	6	CG	Multiple	promoter	arm
1	132228	132288	61	*	6	CG	Multiple	intergenic	arm
1	132437	132588	152	*	28	CG	Multiple	gene	arm
1	132620	132714	95	*	18	CG	Multiple	gene	arm
1	132765	132944	180	*	16	CG	Multiple	gene	arm
1	132985	133030	46	*	6	CG	Multiple	gene	arm
1	133124	133180	57	*	12	CG	Multiple	gene	arm
1	133317	133434	118	*	8	CG	Multiple	gene	arm
1	133514	133653	140	*	8	CG	Multiple	gene	arm
1	133718	133719	2	*	2	CG	Single	gene	arm
1	133846	133979	134	*	6	CG	Multiple	gene	arm
1	134047	134170	124	*	12	CG	Multiple	gene	arm
1	134279	134280	2	*	2	CG	Single	gene	arm
1	134385	134487	103	*	10	CG	Multiple	gene	arm
1	134688	134859	172	*	20	CG	Multiple	promoter;gene	arm
1	134912	134941	30	*	6	CG	Multiple	promoter;gene	arm
1	135194	135326	133	*	10	CG	Multiple	promoter;five_prime_UTR;gene	arm
1	135533	135680	148	*	14	CG	Multiple	promoter;gene	arm
1	135714	135835	122	*	24	CG	Multiple	promoter;five_prime_UTR;gene	arm
1	135899	136051	153	*	8	CG	Multiple	promoter	arm
1	136105	136213	109	*	22	CG	Multiple	promoter;five_prime_UTR;gene	arm
1	136284	136312	29	*	4	CG	Multiple	promoter;gene	arm
1	136374	136506	133	*	16	CG	Multiple	promoter;gene	arm
1	136853	136882	30	*	4	CG	Multiple	promoter;gene	arm
1	136959	137066	108	*	12	CG	Multiple	promoter;gene	arm
1	137115	137270	156	*	18	CG	Multiple	promoter;gene	arm
1	137376	137529	154	*	16	CG	Multiple	promoter;gene	arm
1	137647	137657	11	*	6	CG	Multiple	promoter;gene	arm
1	137777	137945	169	*	8	CG	Multiple	promoter;gene	arm
1	138072	138254	183	*	18	CG	Multiple	promoter;gene;three_prime_UTR	arm
1	138311	138484	174	*	20	CG	Multiple	promoter	arm
1	138523	138650	128	*	22	CG	Multiple	gene	arm
1	138696	138868	173	*	12	CG	Multiple	gene	arm
1	138929	139054	126	*	14	CG	Multiple	gene	arm
1	139194	139244	51	*	8	CG	Multiple	gene	arm
1	139314	139409	96	*	8	CG	Multiple	gene	arm
1	139500	139642	143	*	18	CG	Multiple	gene	arm
1	139745	139746	2	*	2	CG	Single	intergenic	arm
1	139993	140083	91	*	6	CG	Multiple	intergenic	arm
1	140211	140212	2	*	2	CG	Single	intergenic	arm
1	140256	140412	157	*	18	CG	Multiple	intergenic	arm
1	140456	140500	45	*	6	CG	Multiple	promoter	arm
1	140551	140614	64	*	10	CG	Multiple	promoter	arm
1	140665	140676	12	*	4	CG	Multiple	promoter	arm
1	140769	140889	121	*	8	CG	Multiple	promoter	arm
1	141113	141270	158	*	14	CG	Multiple	promoter	arm
1	141326	141463	138	*	6	CG	Multiple	promoter	arm
1	141564	141653	90	*	4	CG	Multiple	promoter	arm
1	141741	141818	78	*	6	CG	Multiple	promoter	arm
1	141978	142037	60	*	4	CG	Multiple	five_prime_UTR;gene	arm
1	142105	142206	102	*	26	CG	Multiple	promoter;gene	arm
1	142281	142398	118	*	10	CG	Multiple	promoter;gene	arm
1	142439	142511	73	*	10	CG	Multiple	promoter;gene	arm
1	142603	142782	180	*	20	CG	Multiple	promoter;gene	arm
1	143033	143034	2	*	2	CG	Single	promoter;gene;three_prime_UTR	arm
1	143362	143363	2	*	2	CG	Single	promoter	arm
1	143486	143660	175	*	16	CG	Multiple	promoter;five_prime_UTR;gene	arm
1	143691	143813	123	*	20	CG	Multiple	five_prime_UTR;gene	arm
1	143894	143995	102	*	16	CG	Multiple	gene	arm
1	144027	144082	56	*	8	CG	Multiple	gene	arm
1	144275	144349	75	*	6	CG	Multiple	gene	arm
1	144430	144538	109	*	10	CG	Multiple	gene	arm
1	144752	144753	2	*	2	CG	Single	gene	arm
1	144865	145034	170	*	6	CG	Multiple	gene	arm
1	145133	145196	64	*	4	CG	Multiple	gene	arm
1	145368	145472	105	*	8	CG	Multiple	gene;three_prime_UTR	arm
1	145577	145700	124	*	8	CG	Multiple	gene;three_prime_UTR	arm
1	145847	146030	184	*	12	CG	Multiple	promoter	arm
1	146146	146278	133	*	12	CG	Multiple	promoter	arm
1	146342	146433	92	*	8	CG	Multiple	promoter	arm
1	146487	146657	171	*	10	CG	Multiple	promoter	arm
1	146793	146943	151	*	10	CG	Multiple	promoter	arm
1	147025	147096	72	*	12	CG	Multiple	promoter	arm
1	147193	147287	95	*	16	CG	Multiple	five_prime_UTR;gene	arm
1	147348	147532	185	*	10	CG	Multiple	gene	arm
1	147720	147875	156	*	10	CG	Multiple	gene;three_prime_UTR	arm
1	148013	148014	2	*	2	CG	Single	intergenic	arm
1	148271	148406	136	*	10	CG	Multiple	gene	arm
1	148518	148685	168	*	20	CG	Multiple	gene	arm
1	148758	148881	124	*	20	CG	Multiple	gene	arm
1	148927	148994	68	*	10	CG	Multiple	gene	arm
1	149039	149117	79	*	12	CG	Multiple	gene	arm
1	149185	149333	149	*	30	CG	Multiple	gene	arm
1	149368	149445	78	*	24	CG	Multiple	gene	arm
1	149469	149567	99	*	24	CG	Multiple	gene	arm
1	149599	149724	126	*	24	CG	Multiple	gene	arm
1	149756	149858	103	*	6	CG	Multiple	promoter;five_prime_UTR;gene	arm
1	149919	150026	108	*	10	CG	Multiple	promoter	arm
1	150141	150273	133	*	6	CG	Multiple	promoter	arm
1	150432	150484	53	*	8	CG	Multiple	promoter	arm
1	150576	150680	105	*	6	CG	Multiple	promoter	arm
1	150805	150875	71	*	4	CG	Multiple	promoter;gene;three_prime_UTR	arm
1	150992	151117	126	*	6	CG	Multiple	promoter;gene;three_prime_UTR	arm
1	151292	151399	108	*	12	CG	Multiple	gene	arm
1	151456	151601	146	*	20	CG	Multiple	gene	arm
1	151657	151801	145	*	12	CG	Multiple	promoter;gene	arm
1	151875	152009	135	*	14	CG	Multiple	promoter;gene	arm
1	152096	152254	159	*	22	CG	Multiple	promoter;gene	arm
1	152300	152301	2	*	2	CG	Single	promoter	arm
1	152400	152556	157	*	10	CG	Multiple	promoter	arm
1	152711	152712	2	*	2	CG	Single	promoter	arm
1	152872	152995	124	*	14	CG	Multiple	promoter	arm
1	153025	153058	34	*	8	CG	Multiple	promoter	arm
1	153125	153242	118	*	20	CG	Multiple	promoter;gene	arm
1	153307	153451	145	*	18	CG	Multiple	promoter;gene	arm
1	153495	153660	166	*	20	CG	Multiple	promoter;gene	arm
1	153715	153746	32	*	8	CG	Multiple	gene	arm
1	153786	153925	140	*	18	CG	Multiple	gene	arm
1	153978	153979	2	*	2	CG	Single	gene	arm
1	154099	154249	151	*	14	CG	Multiple	gene	arm
1	154387	154476	90	*	4	CG	Multiple	intergenic	arm
1	154592	154714	123	*	12	CG	Multiple	gene	arm
1	154755	154906	152	*	26	CG	Multiple	gene	arm
1	155008	155131	124	*	16	CG	Multiple	gene	arm
1	155166	155211	46	*	12	CG	Multiple	gene	arm
1	155252	155412	161	*	20	CG	Multiple	gene	arm
1	155446	155619	174	*	32	CG	Multiple	gene	arm
1	155636	155817	182	*	56	CG	Multiple	gene	arm
1	155849	155967	119	*	20	CG	Multiple	gene	arm
1	156225	156373	149	*	12	CG	Multiple	promoter	arm
1	156513	156667	155	*	12	CG	Multiple	promoter	arm
1	156714	156872	159	*	18	CG	Multiple	promoter;gene;three_prime_UTR	arm
1	156902	157049	148	*	20	CG	Multiple	promoter;gene	arm
1	157087	157140	54	*	12	CG	Multiple	promoter;gene	arm
1	157225	157331	107	*	18	CG	Multiple	promoter;gene	arm
1	157379	157487	109	*	16	CG	Multiple	promoter;gene	arm
1	157534	157628	95	*	12	CG	Multiple	gene	arm
1	157866	157883	18	*	4	CG	Multiple	gene	arm
1	157940	158087	148	*	16	CG	Multiple	gene	arm
1	158184	158234	51	*	4	CG	Multiple	gene	arm
1	158293	158467	175	*	30	CG	Multiple	gene	arm
1	158614	158778	165	*	12	CG	Multiple	promoter	arm
1	158880	159045	166	*	14	CG	Multiple	promoter	arm
1	159147	159148	2	*	2	CG	Single	promoter	arm
1	159239	159357	119	*	12	CG	Multiple	promoter	arm
1	159398	159576	179	*	12	CG	Multiple	promoter	arm
1	159738	159739	2	*	2	CG	Single	promoter	arm
1	159928	160079	152	*	6	CG	Multiple	promoter;gene	arm
1	160163	160281	119	*	16	CG	Multiple	gene	arm
1	160429	160552	124	*	10	CG	Multiple	gene	arm
1	160608	160609	2	*	2	CG	Single	gene	arm
1	160665	160795	131	*	12	CG	Multiple	gene	arm
1	160870	160929	60	*	8	CG	Multiple	gene	arm
1	160975	161117	143	*	20	CG	Multiple	gene	arm
1	161210	161273	64	*	6	CG	Multiple	gene	arm
1	161386	161454	69	*	10	CG	Multiple	gene	arm
1	161500	161684	185	*	14	CG	Multiple	gene	arm
1	161791	161962	172	*	8	CG	Multiple	gene	arm
1	162055	162130	76	*	16	CG	Multiple	promoter;gene	arm
1	162201	162364	164	*	18	CG	Multiple	promoter;gene	arm
1	162445	162580	136	*	16	CG	Multiple	promoter;five_prime_UTR;gene	arm
1	162652	162718	67	*	8	CG	Multiple	promoter	arm
1	162791	162925	135	*	10	CG	Multiple	promoter	arm
1	162997	163076	80	*	6	CG	Multiple	promoter	arm
1	163287	163288	2	*	2	CG	Single	promoter	arm
1	163387	163495	109	*	24	CG	Multiple	promoter;gene	arm
1	163573	163660	88	*	4	CG	Multiple	promoter;gene	arm
1	163773	163863	91	*	8	CG	Multiple	promoter;gene	arm
1	163975	164077	103	*	10	CG	Multiple	promoter;gene	arm
1	164353	164425	73	*	12	CG	Multiple	gene	arm
1	164521	164677	157	*	20	CG	Multiple	gene	arm
1	164723	164837	115	*	6	CG	Multiple	gene	arm
1	164942	165026	85	*	6	CG	Multiple	gene	arm
1	165076	165147	72	*	10	CG	Multiple	gene	arm
1	165257	165371	115	*	8	CG	Multiple	gene	arm
1	165522	165626	105	*	14	CG	Multiple	promoter;gene	arm
1	165755	165783	29	*	8	CG	Multiple	promoter;gene	arm
1	165978	166126	149	*	18	CG	Multiple	promoter;gene	arm
1	166170	166270	101	*	8	CG	Multiple	promoter;gene	arm
1	166342	166460	119	*	24	CG	Multiple	promoter	arm
1	166628	166801	174	*	8	CG	Multiple	promoter;gene;three_prime_UTR	arm
1	166849	167010	162	*	18	CG	Multiple	promoter;gene;three_prime_UTR	arm
1	167058	167140	83	*	12	CG	Multiple	gene	arm
1	167202	167258	57	*	16	CG	Multiple	promoter;gene	arm
1	167292	167293	2	*	2	CG	Single	promoter;gene	arm
1	167327	167506	180	*	40	CG	Multiple	promoter;gene	arm
1	167531	167680	150	*	36	CG	Multiple	promoter;gene	arm
1	167707	167786	80	*	18	CG	Multiple	promoter;gene	arm
1	167925	168097	173	*	22	CG	Multiple	promoter	arm
1	168148	168295	148	*	22	CG	Multiple	promoter	arm
1	168339	168340	2	*	2	CG	Single	promoter	arm
1	168541	168639	99	*	20	CG	Multiple	promoter	arm
1	168749	168780	32	*	4	CG	Multiple	promoter;five_prime_UTR;gene	arm
1	168834	168935	102	*	10	CG	Multiple	promoter;gene	arm
1	169122	169226	105	*	10	CG	Multiple	promoter;gene	arm
1	169471	169631	161	*	10	CG	Multiple	gene	arm
1	169760	169841	82	*	6	CG	Multiple	gene	arm
1	169890	169891	2	*	2	CG	Single	gene	arm
1	169940	170077	138	*	8	CG	Multiple	gene	arm
1	170154	170311	158	*	8	CG	Multiple	gene	arm
1	170580	170696	117	*	4	CG	Multiple	gene	arm
1	170844	170895	52	*	10	CG	Multiple	gene	arm
1	170962	171137	176	*	12	CG	Multiple	gene	arm
1	171211	171365	155	*	6	CG	Multiple	intergenic	arm
1	171408	171559	152	*	16	CG	Multiple	intergenic	arm
1	171626	171744	119	*	18	CG	Multiple	intergenic	arm
1	171844	171853	10	*	4	CG	Multiple	promoter	arm
1	171910	172053	144	*	10	CG	Multiple	promoter	arm
1	172238	172293	56	*	6	CG	Multiple	promoter;gene;three_prime_UTR	arm
1	172378	172521	144	*	20	CG	Multiple	promoter;gene	arm
1	172599	172666	68	*	12	CG	Multiple	promoter;gene	arm
1	172720	172865	146	*	22	CG	Multiple	promoter;gene	arm
1	172920	173064	145	*	18	CG	Multiple	promoter	arm
1	173174	173175	2	*	2	CG	Single	promoter	arm
1	173236	173361	126	*	16	CG	Multiple	promoter;gene	arm
1	173462	173463	2	*	2	CG	Single	promoter;gene	arm
1	173513	173648	136	*	14	CG	Multiple	promoter	arm
1	173734	173834	101	*	10	CG	Multiple	promoter	arm
1	173901	173991	91	*	10	CG	Multiple	promoter	arm
1	174131	174198	68	*	12	CG	Multiple	promoter	arm
1	174423	174607	185	*	10	CG	Multiple	promoter	arm
1	174701	174817	117	*	18	CG	Multiple	promoter	arm
1	174984	175110	127	*	10	CG	Multiple	promoter	arm
1	175373	175480	108	*	10	CG	Multiple	promoter	arm
1	175583	175639	57	*	6	CG	Multiple	promoter	arm
1	175761	175806	46	*	4	CG	Multiple	promoter;five_prime_UTR;gene	arm
1	175872	175989	118	*	12	CG	Multiple	gene	arm
1	176078	176122	45	*	4	CG	Multiple	gene	arm
1	176290	176383	94	*	6	CG	Multiple	five_prime_UTR;gene	arm
1	176475	176528	54	*	4	CG	Multiple	gene	arm
1	176644	176753	110	*	20	CG	Multiple	gene	arm
1	176885	176886	2	*	2	CG	Single	gene	arm
1	176937	177118	182	*	28	CG	Multiple	gene	arm
1	177196	177362	167	*	30	CG	Multiple	gene	arm
1	177424	177607	184	*	20	CG	Multiple	gene	arm
1	177646	177737	92	*	12	CG	Multiple	gene	arm
1	177776	177784	9	*	4	CG	Multiple	gene	arm
1	177823	177893	71	*	12	CG	Multiple	gene	arm
1	177954	178107	154	*	24	CG	Multiple	gene	arm
1	178184	178293	110	*	8	CG	Multiple	gene;three_prime_UTR	arm
1	178459	178569	111	*	12	CG	Multiple	intergenic	arm
1	178759	178824	66	*	6	CG	Multiple	intergenic	arm
1	178943	179076	134	*	10	CG	Multiple	intergenic	arm
1	179148	179214	67	*	8	CG	Multiple	intergenic	arm
1	179365	179366	2	*	2	CG	Single	intergenic	arm
1	179505	179610	106	*	8	CG	Multiple	intergenic	arm
1	179751	179884	134	*	10	CG	Multiple	intergenic	arm
1	180034	180139	106	*	12	CG	Multiple	gene;three_prime_UTR	arm
1	180207	180303	97	*	16	CG	Multiple	gene;three_prime_UTR	arm
1	180360	180540	181	*	18	CG	Multiple	gene	arm
1	180577	180609	33	*	4	CG	Multiple	gene	arm
1	180665	180848	184	*	24	CG	Multiple	gene	arm
1	180903	180994	92	*	4	CG	Multiple	gene	arm
1	181102	181149	48	*	4	CG	Multiple	gene	arm
1	181218	181393	176	*	12	CG	Multiple	gene	arm
1	181518	181609	92	*	4	CG	Multiple	gene	arm
1	181735	181787	53	*	4	CG	Multiple	gene	arm
1	181875	182058	184	*	12	CG	Multiple	gene	arm
1	182212	182237	26	*	4	CG	Multiple	five_prime_UTR;gene	arm
1	182358	182466	109	*	20	CG	Multiple	promoter	arm
1	182531	182667	137	*	12	CG	Multiple	promoter	arm
1	182746	182747	2	*	2	CG	Single	promoter	arm
1	182880	182997	118	*	6	CG	Multiple	promoter	arm
1	183188	183248	61	*	10	CG	Multiple	promoter	arm
1	183346	183478	133	*	20	CG	Multiple	promoter	arm
1	183576	183687	112	*	12	CG	Multiple	promoter	arm
1	184007	184186	180	*	10	CG	Multiple	promoter	arm
1	184237	184357	121	*	12	CG	Multiple	promoter	arm
1	184417	184569	153	*	12	CG	Multiple	promoter	arm
1	184684	184701	18	*	6	CG	Multiple	promoter	arm
1	184826	184897	72	*	4	CG	Multiple	promoter	arm
1	184972	185089	118	*	12	CG	Multiple	promoter	arm
1	185156	185313	158	*	12	CG	Multiple	five_prime_UTR;gene	arm
1	185334	185437	104	*	32	CG	Multiple	gene	arm
1	185458	185641	184	*	56	CG	Multiple	gene	arm
1	185676	185677	2	*	2	CG	Single	gene	arm
1	185754	185926	173	*	26	CG	Multiple	promoter;gene	arm
1	185992	186168	177	*	8	CG	Multiple	promoter;gene	arm
1	186324	186466	143	*	10	CG	Multiple	promoter;gene	arm
1	186526	186639	114	*	12	CG	Multiple	promoter;gene;three_prime_UTR	arm
1	186734	186897	164	*	10	CG	Multiple	promoter;gene;three_prime_UTR	arm
1	187006	187048	43	*	12	CG	Multiple	promoter	arm
1	187210	187304	95	*	26	CG	Multiple	gene	arm
1	187332	187476	145	*	42	CG	Multiple	gene	arm
1	187514	187554	41	*	16	CG	Multiple	gene	arm
1	187577	187761	185	*	44	CG	Multiple	gene	arm
1	187810	187845	36	*	4	CG	Multiple	gene	arm
1	187994	188133	140	*	16	CG	Multiple	gene	arm
1	188247	188248	2	*	2	CG	Single	gene	arm
1	188372	188454	83	*	6	CG	Multiple	gene	arm
1	188562	188563	2	*	2	CG	Single	gene	arm
1	188729	188803	75	*	6	CG	Multiple	gene	arm
1	188852	188901	50	*	8	CG	Multiple	gene	arm
1	188950	188989	40	*	4	CG	Multiple	gene	arm
1	189193	189306	114	*	16	CG	Multiple	promoter;gene	arm
1	189606	189706	101	*	8	CG	Multiple	promoter;gene	arm
1	189766	189831	66	*	12	CG	Multiple	promoter;gene	arm
1	189918	189961	44	*	6	CG	Multiple	promoter;gene;three_prime_UTR	arm
1	190025	190207	183	*	16	CG	Multiple	promoter	arm
1	190262	190362	101	*	14	CG	Multiple	promoter	arm
1	190413	190506	94	*	12	CG	Multiple	promoter	arm
1	190588	190721	134	*	16	CG	Multiple	gene	arm
1	190789	190949	161	*	8	CG	Multiple	gene	arm
1	191141	191211	71	*	6	CG	Multiple	gene	arm
1	191292	191445	154	*	10	CG	Multiple	gene	arm
1	191646	191794	149	*	6	CG	Multiple	gene	arm
1	191888	192040	153	*	12	CG	Multiple	gene	arm
1	192107	192231	125	*	10	CG	Multiple	intergenic	arm
1	192309	192310	2	*	2	CG	Single	intergenic	arm
1	192416	192552	137	*	8	CG	Multiple	intergenic	arm
1	192627	192778	152	*	10	CG	Multiple	gene	arm
1	192894	193000	107	*	4	CG	Multiple	gene	arm
1	193133	193134	2	*	2	CG	Single	gene	arm
1	193382	193528	147	*	16	CG	Multiple	gene	arm
1	193588	193695	108	*	12	CG	Multiple	gene	arm
1	193853	193854	2	*	2	CG	Single	promoter;TE	arm
1	194178	194232	55	*	4	CG	Multiple	promoter;TE	arm
1	194343	194366	24	*	4	CG	Multiple	promoter	arm
1	194462	194570	109	*	6	CG	Multiple	promoter	arm
1	194819	194855	37	*	6	CG	Multiple	promoter	arm
1	194964	195102	139	*	8	CG	Multiple	promoter	arm
1	195255	195256	2	*	2	CG	Single	promoter	arm
1	195483	195600	118	*	12	CG	Multiple	promoter	arm
1	195683	195702	20	*	4	CG	Multiple	promoter	arm
1	195799	195868	70	*	8	CG	Multiple	five_prime_UTR;gene	arm
1	195896	196064	169	*	32	CG	Multiple	five_prime_UTR;gene	arm
1	196093	196094	2	*	2	CG	Single	gene	arm
1	196127	196300	174	*	44	CG	Multiple	gene	arm
1	196323	196488	166	*	28	CG	Multiple	gene	arm
1	196516	196520	5	*	4	CG	Multiple	gene	arm
1	196700	196834	135	*	8	CG	Multiple	gene	arm
1	196902	197030	129	*	4	CG	Multiple	gene	arm
1	197161	197322	162	*	22	CG	Multiple	gene	arm
1	197351	197392	42	*	8	CG	Multiple	gene	arm
1	197506	197670	165	*	14	CG	Multiple	gene	arm
1	197793	197891	99	*	12	CG	Multiple	gene	arm
1	197963	198117	155	*	14	CG	Multiple	gene;three_prime_UTR	arm
1	198162	198208	47	*	8	CG	Multiple	promoter;gene;three_prime_UTR	arm
1	198270	198358	89	*	14	CG	Multiple	promoter;gene;three_prime_UTR	arm
1	198419	198547	129	*	10	CG	Multiple	promoter;gene;three_prime_UTR	arm
1	198598	198728	131	*	18	CG	Multiple	promoter;gene;three_prime_UTR	arm
1	198799	198899	101	*	12	CG	Multiple	promoter	arm
1	198998	199096	99	*	8	CG	Multiple	promoter	arm
1	199230	199262	33	*	6	CG	Multiple	promoter	arm
1	199369	199446	78	*	8	CG	Multiple	promoter	arm
1	199506	199605	100	*	14	CG	Multiple	promoter	arm
1	199664	199717	54	*	8	CG	Multiple	five_prime_UTR;gene	arm
1	199762	199861	100	*	8	CG	Multiple	five_prime_UTR;gene	arm
1	199904	200088	185	*	12	CG	Multiple	gene	arm
1	200179	200180	2	*	2	CG	Single	gene	arm
1	200532	200603	72	*	8	CG	Multiple	gene	arm
1	200693	200775	83	*	6	CG	Multiple	promoter;gene	arm
1	200883	200884	2	*	2	CG	Single	promoter;gene	arm
1	200956	201083	128	*	8	CG	Multiple	promoter;gene	arm
1	201163	201296	134	*	12	CG	Multiple	promoter;gene	arm
1	201349	201437	89	*	10	CG	Multiple	promoter;gene	arm
1	201472	201552	81	*	8	CG	Multiple	promoter;gene	arm
1	201661	201812	152	*	10	CG	Multiple	promoter;gene;three_prime_UTR	arm
1	201900	202048	149	*	16	CG	Multiple	promoter	arm
1	202079	202260	182	*	20	CG	Multiple	five_prime_UTR;gene	arm
1	202368	202504	137	*	12	CG	Multiple	gene	arm
1	202684	202858	175	*	12	CG	Multiple	gene	arm
1	203093	203133	41	*	8	CG	Multiple	gene	arm
1	203212	203341	130	*	8	CG	Multiple	gene	arm
1	203397	203560	164	*	20	CG	Multiple	gene	arm
1	203636	203679	44	*	4	CG	Multiple	gene	arm
1	203804	203955	152	*	16	CG	Multiple	promoter;gene;three_prime_UTR	arm
1	204030	204164	135	*	16	CG	Multiple	promoter;gene;three_prime_UTR	arm
1	204234	204413	180	*	4	CG	Multiple	promoter;gene;three_prime_UTR	arm
1	204531	204675	145	*	8	CG	Multiple	promoter	arm
1	204773	204827	55	*	6	CG	Multiple	promoter	arm
1	205004	205092	89	*	22	CG	Multiple	promoter	arm
1	205180	205227	48	*	6	CG	Multiple	gene	arm
1	205292	205443	152	*	38	CG	Multiple	gene	arm
1	205472	205520	49	*	12	CG	Multiple	gene	arm
1	205554	205673	120	*	24	CG	Multiple	gene	arm
1	205703	205739	37	*	8	CG	Multiple	gene	arm
1	205772	205914	143	*	22	CG	Multiple	gene	arm
1	206372	206484	113	*	12	CG	Multiple	gene	arm
1	206542	206656	115	*	10	CG	Multiple	gene	arm
1	206703	206754	52	*	6	CG	Multiple	gene	arm
1	206800	206941	142	*	32	CG	Multiple	gene	arm
1	206972	207139	168	*	36	CG	Multiple	gene	arm
1	207173	207222	50	*	10	CG	Multiple	gene	arm
1	207329	207385	57	*	8	CG	Multiple	gene	arm
1	207455	207515	61	*	8	CG	Multiple	intergenic	arm
1	207596	207693	98	*	10	CG	Multiple	intergenic	arm
1	207808	207959	152	*	32	CG	Multiple	promoter	arm
1	208013	208066	54	*	12	CG	Multiple	promoter;TE	arm
1	208214	208256	43	*	4	CG	Multiple	promoter;TE	arm
1	208521	208560	40	*	4	CG	Multiple	promoter;TE	arm
1	208695	208748	54	*	6	CG	Multiple	promoter;TE	arm
1	208872	208932	61	*	8	CG	Multiple	promoter;TE	arm
1	209025	209131	107	*	10	CG	Multiple	promoter;TE	arm
1	209306	209427	122	*	18	CG	Multiple	promoter	arm
1	209545	209709	165	*	10	CG	Multiple	gene	arm
1	209758	209862	105	*	14	CG	Multiple	gene	arm
1	209941	209956	16	*	4	CG	Multiple	gene	arm
1	210045	210215	171	*	18	CG	Multiple	gene	arm
1	210362	210363	2	*	2	CG	Single	gene	arm
1	210393	210508	116	*	20	CG	Multiple	gene	arm
1	210538	210665	128	*	10	CG	Multiple	gene	arm
1	210719	210867	149	*	14	CG	Multiple	gene	arm
1	210921	210945	25	*	6	CG	Multiple	gene	arm
1	210997	211163	167	*	18	CG	Multiple	gene	arm
1	211195	211346	152	*	24	CG	Multiple	gene	arm
1	211489	211572	84	*	12	CG	Multiple	gene	arm
1	211658	211707	50	*	10	CG	Multiple	gene	arm
1	211879	211928	50	*	10	CG	Multiple	gene	arm
1	211980	212091	112	*	12	CG	Multiple	gene	arm
1	212185	212288	104	*	12	CG	Multiple	gene	arm
1	212353	212535	183	*	22	CG	Multiple	gene	arm
1	212695	212815	121	*	6	CG	Multiple	promoter;gene	arm
1	212994	213144	151	*	8	CG	Multiple	promoter	arm
1	213283	213391	109	*	8	CG	Multiple	promoter	arm
1	213509	213510	2	*	2	CG	Single	promoter	arm
1	213561	213732	172	*	18	CG	Multiple	promoter	arm
1	214183	214184	2	*	2	CG	Single	promoter	arm
1	214367	214508	142	*	14	CG	Multiple	gene	arm
1	214598	214698	101	*	4	CG	Multiple	gene	arm
1	214754	214887	134	*	12	CG	Multiple	gene	arm
1	214950	214951	2	*	2	CG	Single	gene	arm
1	215325	215437	113	*	14	CG	Multiple	gene	arm
1	215582	215744	163	*	16	CG	Multiple	gene	arm
1	215776	215933	158	*	24	CG	Multiple	gene	arm
1	216006	216096	91	*	10	CG	Multiple	gene	arm
1	216141	216293	153	*	20	CG	Multiple	gene	arm
1	216342	216501	160	*	10	CG	Multiple	gene	arm
1	216537	216650	114	*	16	CG	Multiple	gene	arm
1	216706	216754	49	*	6	CG	Multiple	gene	arm
1	216822	216942	121	*	14	CG	Multiple	gene	arm
1	216977	217069	93	*	18	CG	Multiple	gene	arm
1	217189	217241	53	*	8	CG	Multiple	gene	arm
1	217367	217456	90	*	8	CG	Multiple	intergenic	arm
1	217506	217563	58	*	8	CG	Multiple	promoter	arm
1	217694	217695	2	*	2	CG	Single	promoter	arm
1	217883	218008	126	*	6	CG	Multiple	promoter	arm
1	218177	218198	22	*	4	CG	Multiple	promoter	arm
1	218323	218498	176	*	12	CG	Multiple	promoter	arm
1	218639	218697	59	*	6	CG	Multiple	promoter	arm
1	218883	218884	2	*	2	CG	Single	promoter	arm
1	219001	219131	131	*	10	CG	Multiple	five_prime_UTR;gene	arm
1	219231	219291	61	*	8	CG	Multiple	gene	arm
1	219335	219494	160	*	24	CG	Multiple	gene	arm
1	219526	219662	137	*	20	CG	Multiple	gene	arm
1	219689	219824	136	*	20	CG	Multiple	gene	arm
1	219870	220007	138	*	32	CG	Multiple	gene	arm
1	220043	220180	138	*	16	CG	Multiple	gene	arm
1	220216	220388	173	*	38	CG	Multiple	gene	arm
1	220412	220592	181	*	50	CG	Multiple	gene	arm
1	220624	220688	65	*	16	CG	Multiple	gene	arm
1	220729	220842	114	*	20	CG	Multiple	gene	arm
1	220910	221008	99	*	20	CG	Multiple	gene	arm
1	221122	221283	162	*	8	CG	Multiple	gene;three_prime_UTR	arm
1	221385	221447	63	*	4	CG	Multiple	intergenic	arm
1	221612	221695	84	*	16	CG	Multiple	intergenic	arm
1	221788	221895	108	*	6	CG	Multiple	gene;three_prime_UTR	arm
1	221991	221995	5	*	4	CG	Multiple	gene	arm
1	222045	222229	185	*	24	CG	Multiple	gene	arm
1	222267	222329	63	*	8	CG	Multiple	gene	arm
1	222599	222715	117	*	16	CG	Multiple	gene	arm
1	222747	222905	159	*	30	CG	Multiple	gene	arm
1	222928	223033	106	*	16	CG	Multiple	gene	arm
1	223137	223217	81	*	6	CG	Multiple	gene	arm
1	223343	223344	2	*	2	CG	Single	gene	arm
1	223446	223620	175	*	20	CG	Multiple	gene	arm
1	223698	223789	92	*	8	CG	Multiple	gene	arm
1	223854	223998	145	*	30	CG	Multiple	gene	arm
1	224027	224096	70	*	12	CG	Multiple	gene	arm
1	224168	224278	111	*	26	CG	Multiple	gene	arm
1	224354	224516	163	*	8	CG	Multiple	promoter	arm
1	224642	224645	4	*	4	CG	Multiple	promoter	arm
1	224799	224911	113	*	14	CG	Multiple	promoter	arm
1	225000	225068	69	*	8	CG	Multiple	promoter	arm
1	225120	225233	114	*	8	CG	Multiple	promoter	arm
1	225430	225513	84	*	6	CG	Multiple	promoter	arm
1	225558	225725	168	*	16	CG	Multiple	promoter	arm
1	225775	225842	68	*	8	CG	Multiple	promoter;gene;three_prime_UTR	arm
1	226040	226067	28	*	4	CG	Multiple	gene	arm
1	226170	226291	122	*	16	CG	Multiple	gene	arm
1	226396	226537	142	*	26	CG	Multiple	gene	arm
1	226578	226760	183	*	18	CG	Multiple	gene	arm
1	226894	226895	2	*	2	CG	Single	gene	arm
1	227008	227192	185	*	24	CG	Multiple	five_prime_UTR;gene	arm
1	227277	227404	128	*	12	CG	Multiple	promoter	arm
1	227460	227481	22	*	4	CG	Multiple	promoter	arm
1	227652	227756	105	*	14	CG	Multiple	promoter	arm
1	227855	227961	107	*	6	CG	Multiple	promoter	arm
1	228060	228228	169	*	8	CG	Multiple	promoter	arm
1	228291	228415	125	*	16	CG	Multiple	promoter	arm
1	228471	228565	95	*	8	CG	Multiple	promoter	arm
1	228667	228668	2	*	2	CG	Single	promoter	arm
1	228723	228857	135	*	12	CG	Multiple	promoter	arm
1	228921	229060	140	*	14	CG	Multiple	promoter	arm
1	229141	229203	63	*	8	CG	Multiple	five_prime_UTR;gene	arm
1	229259	229353	95	*	16	CG	Multiple	gene	arm
1	229466	229497	32	*	6	CG	Multiple	gene	arm
1	229580	229708	129	*	14	CG	Multiple	gene	arm
1	229834	229952	119	*	8	CG	Multiple	gene	arm
1	230085	230086	2	*	2	CG	Single	gene	arm
1	230275	230442	168	*	10	CG	Multiple	gene	arm
1	230538	230692	155	*	14	CG	Multiple	gene	arm
1	230768	230893	126	*	4	CG	Multiple	gene;three_prime_UTR	arm
1	231139	231181	43	*	6	CG	Multiple	gene;three_prime_UTR	arm
1	231246	231350	105	*	12	CG	Multiple	gene	arm
1	231382	231563	182	*	22	CG	Multiple	gene	arm
1	231595	231683	89	*	6	CG	Multiple	gene	arm
1	231789	231893	105	*	8	CG	Multiple	gene	arm
1	231984	231985	2	*	2	CG	Single	gene	arm
1	232190	232274	85	*	10	CG	Multiple	gene	arm
1	232398	232494	97	*	12	CG	Multiple	five_prime_UTR;gene	arm
1	232548	232726	179	*	14	CG	Multiple	promoter	arm
1	233075	233076	2	*	2	CG	Single	promoter;gene;three_prime_UTR	arm
1	233194	233287	94	*	12	CG	Multiple	promoter;gene	arm
1	233402	233433	32	*	6	CG	Multiple	promoter;gene	arm
1	233520	233645	126	*	14	CG	Multiple	promoter;gene	arm
1	233952	234028	77	*	8	CG	Multiple	promoter;gene	arm
1	234091	234146	56	*	6	CG	Multiple	gene	arm
1	234222	234258	37	*	4	CG	Multiple	gene	arm
1	234334	234431	98	*	12	CG	Multiple	gene	arm
1	234540	234712	173	*	10	CG	Multiple	gene	arm
1	234839	234969	131	*	10	CG	Multiple	gene	arm
1	235189	235244	56	*	8	CG	Multiple	gene	arm
1	235343	235377	35	*	6	CG	Multiple	gene	arm
1	235528	235590	63	*	6	CG	Multiple	gene	arm
1	235837	235851	15	*	4	CG	Multiple	gene	arm
1	235964	236123	160	*	10	CG	Multiple	gene	arm
1	236183	236278	96	*	12	CG	Multiple	gene	arm
1	236396	236529	134	*	10	CG	Multiple	gene	arm
1	236756	236757	2	*	2	CG	Single	five_prime_UTR;gene	arm
1	236985	237087	103	*	8	CG	Multiple	gene	arm
1	237179	237189	11	*	4	CG	Multiple	gene	arm
1	237469	237616	148	*	20	CG	Multiple	five_prime_UTR;gene	arm
1	237661	237668	8	*	4	CG	Multiple	five_prime_UTR;gene	arm
1	237749	237911	163	*	16	CG	Multiple	promoter;five_prime_UTR;gene	arm
1	237970	238134	165	*	12	CG	Multiple	promoter	arm
1	238368	238520	153	*	26	CG	Multiple	promoter	arm
1	238676	238840	165	*	18	CG	Multiple	promoter	arm
1	238926	238996	71	*	4	CG	Multiple	promoter	arm
1	239072	239181	110	*	12	CG	Multiple	promoter	arm
1	239230	239351	122	*	12	CG	Multiple	promoter	arm
1	239477	239645	169	*	20	CG	Multiple	intergenic	arm
1	239703	239834	132	*	20	CG	Multiple	intergenic	arm
1	239884	239924	41	*	6	CG	Multiple	intergenic	arm
1	240067	240233	167	*	24	CG	Multiple	gene	arm
1	240281	240332	52	*	4	CG	Multiple	gene	arm
1	240389	240540	152	*	20	CG	Multiple	gene	arm
1	240682	240787	106	*	6	CG	Multiple	gene	arm
1	240875	240876	2	*	2	CG	Single	gene	arm
1	240982	241061	80	*	8	CG	Multiple	gene	arm
1	241110	241215	106	*	14	CG	Multiple	gene	arm
1	241310	241379	70	*	10	CG	Multiple	gene	arm
1	241437	241495	59	*	4	CG	Multiple	gene	arm
1	241635	241680	46	*	6	CG	Multiple	gene	arm
1	241845	242018	174	*	16	CG	Multiple	gene	arm
1	242071	242118	48	*	6	CG	Multiple	gene	arm
1	242255	242329	75	*	8	CG	Multiple	gene	arm
1	242388	242507	120	*	8	CG	Multiple	gene	arm
1	242603	242632	30	*	6	CG	Multiple	promoter	arm
1	242744	242903	160	*	8	CG	Multiple	promoter	arm
1	242975	243140	166	*	16	CG	Multiple	promoter;gene	arm
1	243313	243479	167	*	12	CG	Multiple	promoter;gene	arm
1	243561	243581	21	*	4	CG	Multiple	promoter;gene	arm
1	243649	243775	127	*	12	CG	Multiple	promoter;gene	arm
1	243843	243967	125	*	4	CG	Multiple	promoter;gene	arm
1	244070	244175	106	*	10	CG	Multiple	gene	arm
1	244259	244325	67	*	6	CG	Multiple	gene	arm
1	244463	244507	45	*	6	CG	Multiple	gene	arm
1	244676	244677	2	*	2	CG	Single	gene	arm
1	244847	244926	80	*	8	CG	Multiple	gene	arm
1	245092	245093	2	*	2	CG	Single	gene	arm
1	245203	245340	138	*	14	CG	Multiple	five_prime_UTR;gene	arm
1	245414	245521	108	*	12	CG	Multiple	gene	arm
1	245563	245564	2	*	2	CG	Single	gene	arm
1	245606	245651	46	*	6	CG	Multiple	gene	arm
1	245733	245802	70	*	12	CG	Multiple	gene	arm
1	245862	245935	74	*	14	CG	Multiple	five_prime_UTR;gene	arm
1	246013	246177	165	*	20	CG	Multiple	promoter	arm
1	246222	246308	87	*	6	CG	Multiple	promoter	arm
1	246415	246416	2	*	2	CG	Single	promoter;gene	arm
1	246460	246641	182	*	16	CG	Multiple	promoter;gene	arm
1	246757	246869	113	*	8	CG	Multiple	promoter;gene	arm
1	246969	247147	179	*	6	CG	Multiple	promoter;gene	arm
1	247396	247404	9	*	4	CG	Multiple	promoter;gene	arm
1	247561	247655	95	*	6	CG	Multiple	gene	arm
1	247890	247996	107	*	6	CG	Multiple	promoter;gene	arm
1	248045	248205	161	*	14	CG	Multiple	promoter;gene	arm
1	248289	248321	33	*	4	CG	Multiple	promoter;gene	arm
1	248489	248598	110	*	12	CG	Multiple	promoter	arm
1	248658	248696	39	*	6	CG	Multiple	promoter	arm
1	248873	249027	155	*	8	CG	Multiple	promoter	arm
1	249088	249215	128	*	12	CG	Multiple	promoter;five_prime_UTR;gene	arm
1	249268	249423	156	*	14	CG	Multiple	promoter;gene	arm
1	249479	249480	2	*	2	CG	Single	promoter;gene	arm
1	249577	249735	159	*	16	CG	Multiple	promoter;gene	arm
1	249846	249964	119	*	8	CG	Multiple	gene	arm
1	250043	250207	165	*	6	CG	Multiple	gene	arm
1	250322	250438	117	*	4	CG	Multiple	gene	arm
1	250541	250684	144	*	6	CG	Multiple	gene	arm
1	250809	250845	37	*	4	CG	Multiple	gene	arm
1	250934	251041	108	*	8	CG	Multiple	gene	arm
1	251167	251178	12	*	4	CG	Multiple	gene	arm
1	251423	251589	167	*	6	CG	Multiple	promoter;gene	arm
1	251689	251858	170	*	14	CG	Multiple	promoter;gene	arm
1	251951	252027	77	*	6	CG	Multiple	promoter;gene	arm
1	252131	252251	121	*	10	CG	Multiple	promoter;gene	arm
1	252690	252755	66	*	4	CG	Multiple	promoter	arm
1	252843	252981	139	*	10	CG	Multiple	promoter	arm
1	253088	253245	158	*	8	CG	Multiple	gene	arm
1	253330	253445	116	*	12	CG	Multiple	gene	arm
1	254001	254036	36	*	4	CG	Multiple	gene	arm
1	254110	254199	90	*	6	CG	Multiple	gene	arm
1	254282	254427	146	*	10	CG	Multiple	gene	arm
1	254520	254582	63	*	4	CG	Multiple	intergenic	arm
1	254645	254780	136	*	12	CG	Multiple	intergenic	arm
1	254853	254858	6	*	4	CG	Multiple	intergenic	arm
1	254975	255089	115	*	14	CG	Multiple	intergenic	arm
1	255178	255269	92	*	18	CG	Multiple	intergenic	arm
1	255446	255447	2	*	2	CG	Single	intergenic	arm
1	255844	255967	124	*	12	CG	Multiple	TE	arm
1	256047	256215	169	*	6	CG	Multiple	TE	arm
1	256581	256619	39	*	4	CG	Multiple	TE	arm
1	256696	256767	72	*	4	CG	Multiple	TE	arm
1	256916	257061	146	*	16	CG	Multiple	intergenic	arm
1	257106	257151	46	*	6	CG	Multiple	intergenic	arm
1	257184	257356	173	*	36	CG	Multiple	intergenic	arm
1	257378	257515	138	*	32	CG	Multiple	intergenic	arm
1	257868	257887	20	*	4	CG	Multiple	TE	arm
1	258058	258106	49	*	4	CG	Multiple	TE	arm
1	258226	258291	66	*	8	CG	Multiple	TE	arm
1	258408	258478	71	*	8	CG	Multiple	TE	arm
1	258669	258743	75	*	6	CG	Multiple	TE	arm
1	258785	258926	142	*	16	CG	Multiple	intergenic	arm
1	258977	259089	113	*	10	CG	Multiple	intergenic	arm
1	259140	259229	90	*	4	CG	Multiple	intergenic	arm
1	259375	259404	30	*	6	CG	Multiple	intergenic	arm
1	259720	259746	27	*	4	CG	Multiple	gene	arm
1	259877	260032	156	*	16	CG	Multiple	gene	arm
1	260162	260219	58	*	4	CG	Multiple	gene	arm
1	260280	260461	182	*	12	CG	Multiple	gene	arm
1	260596	260770	175	*	8	CG	Multiple	gene	arm
1	260902	261051	150	*	18	CG	Multiple	gene	arm
1	261113	261235	123	*	10	CG	Multiple	gene	arm
1	261335	261454	120	*	12	CG	Multiple	promoter;gene	arm
1	261556	261613	58	*	6	CG	Multiple	promoter	arm
1	261710	261847	138	*	14	CG	Multiple	promoter	arm
1	261889	261917	29	*	4	CG	Multiple	promoter	arm
1	261980	262109	130	*	16	CG	Multiple	promoter	arm
1	262167	262205	39	*	8	CG	Multiple	promoter	arm
1	262281	262446	166	*	16	CG	Multiple	promoter	arm
1	262503	262628	126	*	8	CG	Multiple	promoter	arm
1	262787	262836	50	*	10	CG	Multiple	promoter	arm
1	262919	263090	172	*	26	CG	Multiple	gene	arm
1	263128	263253	126	*	14	CG	Multiple	gene	arm
1	263322	263441	120	*	16	CG	Multiple	gene	arm
1	263539	263540	2	*	2	CG	Single	gene	arm
1	263603	263783	181	*	24	CG	Multiple	gene	arm
1	263928	263940	13	*	4	CG	Multiple	gene	arm
1	264034	264145	112	*	10	CG	Multiple	gene	arm
1	264303	264436	134	*	8	CG	Multiple	gene	arm
1	264581	264710	130	*	8	CG	Multiple	gene	arm
1	264804	264913	110	*	8	CG	Multiple	gene	arm
1	265076	265077	2	*	2	CG	Single	gene	arm
1	265267	265438	172	*	14	CG	Multiple	gene	arm
1	265549	265609	61	*	8	CG	Multiple	gene	arm
1	265793	265805	13	*	4	CG	Multiple	gene	arm
1	265968	266082	115	*	16	CG	Multiple	gene;three_prime_UTR	arm
1	266162	266187	26	*	4	CG	Multiple	gene;three_prime_UTR	arm
1	266277	266452	176	*	22	CG	Multiple	gene;three_prime_UTR	arm
1	266501	266561	61	*	6	CG	Multiple	gene;three_prime_UTR	arm
1	266605	266733	129	*	18	CG	Multiple	gene;three_prime_UTR	arm
1	266846	267007	162	*	8	CG	Multiple	promoter;gene	arm
1	267082	267083	2	*	2	CG	Single	promoter;gene	arm
1	267330	267491	162	*	14	CG	Multiple	promoter;gene;three_prime_UTR	arm
1	267617	267618	2	*	2	CG	Single	promoter;gene	arm
1	267803	267822	20	*	4	CG	Multiple	promoter	arm
1	267898	268055	158	*	20	CG	Multiple	promoter	arm
1	268088	268241	154	*	32	CG	Multiple	promoter	arm
1	268269	268343	75	*	8	CG	Multiple	promoter	arm
1	268504	268667	164	*	20	CG	Multiple	gene	arm
1	268781	268896	116	*	24	CG	Multiple	gene	arm
1	268937	268972	36	*	16	CG	Multiple	gene	arm
1	269063	269170	108	*	18	CG	Multiple	gene	arm
1	269189	269371	183	*	44	CG	Multiple	gene	arm
1	269427	269475	49	*	8	CG	Multiple	promoter;gene	arm
1	269534	269698	165	*	34	CG	Multiple	promoter;gene;three_prime_UTR	arm
1	269794	269847	54	*	4	CG	Multiple	promoter;gene;three_prime_UTR	arm
1	269969	270147	179	*	10	CG	Multiple	promoter;gene	arm
1	270261	270281	21	*	4	CG	Multiple	promoter;gene	arm
1	270431	270469	39	*	12	CG	Multiple	promoter;gene	arm
1	270633	270689	57	*	10	CG	Multiple	promoter;gene	arm
1	270736	270872	137	*	16	CG	Multiple	promoter	arm
1	270924	271085	162	*	28	CG	Multiple	promoter;gene	arm
1	271126	271287	162	*	28	CG	Multiple	promoter;gene	arm
1	271385	271421	37	*	4	CG	Multiple	promoter;gene	arm
1	271566	271734	169	*	14	CG	Multiple	promoter;gene	arm
1	271916	271917	2	*	2	CG	Single	promoter;gene;three_prime_UTR	arm
1	272161	272323	163	*	10	CG	Multiple	promoter;gene	arm
1	272417	272560	144	*	12	CG	Multiple	gene	arm
1	272631	272748	118	*	14	CG	Multiple	gene	arm
1	272850	272968	119	*	12	CG	Multiple	gene	arm
1	273035	273088	54	*	4	CG	Multiple	gene	arm
1	273209	273294	86	*	6	CG	Multiple	gene	arm
1	273358	273538	181	*	14	CG	Multiple	gene	arm
1	273618	273761	144	*	10	CG	Multiple	gene	arm
1	273873	273904	32	*	4	CG	Multiple	promoter;gene	arm
1	274012	274162	151	*	12	CG	Multiple	promoter;gene	arm
1	274245	274246	2	*	2	CG	Single	promoter;five_prime_UTR;gene	arm
1	274340	274435	96	*	12	CG	Multiple	promoter;five_prime_UTR;gene	arm
1	274530	274612	83	*	14	CG	Multiple	promoter;five_prime_UTR;gene	arm
1	274664	274719	56	*	8	CG	Multiple	promoter	arm
1	274775	274853	79	*	8	CG	Multiple	promoter	arm
1	274942	274974	33	*	4	CG	Multiple	promoter	arm
1	275061	275163	103	*	14	CG	Multiple	promoter	arm
1	275254	275428	175	*	12	CG	Multiple	promoter	arm
1	275642	275662	21	*	6	CG	Multiple	promoter;gene	arm
1	275787	275893	107	*	8	CG	Multiple	promoter;gene	arm
1	276084	276182	99	*	12	CG	Multiple	gene;three_prime_UTR	arm
1	276266	276272	7	*	4	CG	Multiple	gene;three_prime_UTR	arm
1	276373	276548	176	*	10	CG	Multiple	gene	arm
1	276697	276789	93	*	8	CG	Multiple	gene	arm
1	276893	276956	64	*	6	CG	Multiple	gene	arm
1	277078	277098	21	*	4	CG	Multiple	gene	arm
1	277171	277352	182	*	10	CG	Multiple	promoter;gene	arm
1	277516	277656	141	*	10	CG	Multiple	promoter;gene	arm
1	277758	277919	162	*	8	CG	Multiple	promoter;gene	arm
1	278052	278070	19	*	4	CG	Multiple	promoter;gene	arm
1	278108	278282	175	*	24	CG	Multiple	promoter;gene	arm
1	278334	278405	72	*	12	CG	Multiple	promoter;gene	arm
1	278454	278547	94	*	8	CG	Multiple	promoter	arm
1	278620	278716	97	*	14	CG	Multiple	promoter;five_prime_UTR;gene	arm
1	278773	278842	70	*	6	CG	Multiple	promoter;gene	arm
1	278897	278964	68	*	18	CG	Multiple	promoter;gene	arm
1	279024	279086	63	*	14	CG	Multiple	promoter;gene	arm
1	279308	279392	85	*	8	CG	Multiple	promoter;gene	arm
1	279539	279556	18	*	4	CG	Multiple	promoter;gene	arm
1	279859	279939	81	*	10	CG	Multiple	promoter;gene	arm
1	280030	280161	132	*	10	CG	Multiple	gene	arm
1	280313	280462	150	*	12	CG	Multiple	gene	arm
1	280554	280642	89	*	4	CG	Multiple	gene	arm
1	280714	280893	180	*	12	CG	Multiple	gene	arm
1	280971	281145	175	*	14	CG	Multiple	gene	arm
1	281261	281445	185	*	12	CG	Multiple	promoter;gene	arm
1	281544	281641	98	*	4	CG	Multiple	promoter;gene	arm
1	281870	281937	68	*	12	CG	Multiple	promoter;gene	arm
1	282003	282146	144	*	14	CG	Multiple	promoter;gene	arm
1	282310	282390	81	*	4	CG	Multiple	promoter;gene	arm
1	282691	282757	67	*	6	CG	Multiple	promoter;gene;three_prime_UTR	arm
1	282939	282940	2	*	2	CG	Single	gene	arm
1	283155	283258	104	*	6	CG	Multiple	promoter;gene	arm
1	283373	283407	35	*	4	CG	Multiple	promoter;gene	arm
1	283500	283660	161	*	14	CG	Multiple	promoter;gene	arm
1	283730	283796	67	*	6	CG	Multiple	promoter;gene	arm
1	283852	283922	71	*	14	CG	Multiple	promoter;gene	arm
1	283962	284134	173	*	24	CG	Multiple	promoter;gene	arm
1	284214	284238	25	*	4	CG	Multiple	promoter;gene;three_prime_UTR	arm
1	284298	284478	181	*	18	CG	Multiple	promoter	arm
1	284536	284594	59	*	10	CG	Multiple	promoter	arm
1	284655	284740	86	*	10	CG	Multiple	gene	arm
1	284777	284857	81	*	10	CG	Multiple	gene	arm
1	284911	284969	59	*	6	CG	Multiple	gene	arm
1	285069	285189	121	*	14	CG	Multiple	gene	arm
1	285347	285419	73	*	6	CG	Multiple	gene	arm
1	285647	285789	143	*	12	CG	Multiple	gene	arm
1	285874	285921	48	*	6	CG	Multiple	gene	arm
1	286058	286059	2	*	2	CG	Single	gene	arm
1	286207	286271	65	*	8	CG	Multiple	gene	arm
1	286382	286445	64	*	6	CG	Multiple	gene	arm
1	286547	286661	115	*	6	CG	Multiple	gene	arm
1	286770	286935	166	*	4	CG	Multiple	gene	arm
1	287042	287125	84	*	12	CG	Multiple	gene	arm
1	287295	287296	2	*	2	CG	Single	gene	arm
1	287405	287493	89	*	4	CG	Multiple	gene	arm
1	287599	287740	142	*	10	CG	Multiple	gene	arm
1	287844	287964	121	*	8	CG	Multiple	gene	arm
1	288054	288172	119	*	4	CG	Multiple	gene	arm
1	288335	288336	2	*	2	CG	Single	gene	arm
1	288407	288561	155	*	16	CG	Multiple	gene	arm
1	288618	288721	104	*	8	CG	Multiple	gene	arm
1	288901	288902	2	*	2	CG	Single	gene	arm
1	288977	289110	134	*	14	CG	Multiple	gene	arm
1	289262	289378	117	*	12	CG	Multiple	gene	arm
1	289500	289582	83	*	4	CG	Multiple	gene	arm
1	289674	289738	65	*	6	CG	Multiple	gene	arm
1	289856	289867	12	*	6	CG	Multiple	gene	arm
1	289988	290080	93	*	10	CG	Multiple	gene	arm
1	290223	290224	2	*	2	CG	Single	gene	arm
1	290293	290447	155	*	12	CG	Multiple	gene	arm
1	290588	290668	81	*	14	CG	Multiple	gene	arm
1	290761	290874	114	*	14	CG	Multiple	gene	arm
1	290957	291125	169	*	12	CG	Multiple	gene;three_prime_UTR	arm
1	291198	291267	70	*	6	CG	Multiple	intergenic	arm
1	291340	291460	121	*	6	CG	Multiple	intergenic	arm
1	291563	291669	107	*	6	CG	Multiple	intergenic	arm
1	291787	291854	68	*	4	CG	Multiple	intergenic	arm
1	291927	292102	176	*	18	CG	Multiple	promoter	arm
1	292146	292310	165	*	24	CG	Multiple	promoter	arm
1	292351	292493	143	*	20	CG	Multiple	promoter	arm
1	292576	292672	97	*	6	CG	Multiple	promoter	arm
1	292796	292797	2	*	2	CG	Single	promoter	arm
1	292858	292995	138	*	10	CG	Multiple	promoter	arm
1	293082	293145	64	*	6	CG	Multiple	promoter	arm
1	293287	293288	2	*	2	CG	Single	promoter	arm
1	293440	293590	151	*	4	CG	Multiple	five_prime_UTR;gene	arm
1	293701	293827	127	*	12	CG	Multiple	promoter;gene	arm
1	293934	294081	148	*	8	CG	Multiple	promoter;gene	arm
1	294217	294363	147	*	16	CG	Multiple	promoter;gene	arm
1	294432	294468	37	*	4	CG	Multiple	promoter;gene	arm
1	294668	294807	140	*	16	CG	Multiple	promoter;gene	arm
1	294865	294909	45	*	6	CG	Multiple	promoter;gene;three_prime_UTR	arm
1	295072	295126	55	*	12	CG	Multiple	promoter	arm
1	295199	295338	140	*	20	CG	Multiple	gene	arm
1	295378	295450	73	*	18	CG	Multiple	gene	arm
1	295507	295691	185	*	26	CG	Multiple	gene	arm
1	295731	295732	2	*	2	CG	Single	gene;three_prime_UTR	arm
1	295829	295929	101	*	12	CG	Multiple	intergenic	arm
1	296017	296018	2	*	2	CG	Single	gene;three_prime_UTR	arm
1	296190	296259	70	*	6	CG	Multiple	gene	arm
1	296388	296523	136	*	12	CG	Multiple	gene	arm
1	296621	296622	2	*	2	CG	Single	gene	arm
1	296711	296853	143	*	10	CG	Multiple	gene	arm
1	297002	297120	119	*	10	CG	Multiple	gene	arm
1	297258	297259	2	*	2	CG	Single	gene	arm
1	297542	297725	184	*	12	CG	Multiple	gene	arm
1	297810	297853	44	*	4	CG	Multiple	gene	arm
1	298018	298086	69	*	12	CG	Multiple	five_prime_UTR;gene	arm
1	298145	298224	80	*	14	CG	Multiple	promoter	arm
1	298359	298445	87	*	6	CG	Multiple	promoter	arm
1	298644	298722	79	*	10	CG	Multiple	promoter;gene;three_prime_UTR	arm
1	298761	298901	141	*	26	CG	Multiple	promoter;gene	arm
1	298939	299080	142	*	32	CG	Multiple	promoter;gene	arm
1	299101	299190	90	*	18	CG	Multiple	promoter;gene	arm
1	299230	299377	148	*	32	CG	Multiple	promoter;gene	arm
1	299424	299510	87	*	8	CG	Multiple	promoter;gene	arm
1	299554	299713	160	*	26	CG	Multiple	promoter;gene	arm
1	299752	299821	70	*	10	CG	Multiple	gene	arm
1	299877	300007	131	*	16	CG	Multiple	gene	arm
1	300054	300172	119	*	10	CG	Multiple	gene	arm
1	300240	300332	93	*	18	CG	Multiple	gene	arm
1	300641	300680	40	*	6	CG	Multiple	five_prime_UTR;gene	arm
1	301001	301170	170	*	10	CG	Multiple	gene	arm
1	301272	301273	2	*	2	CG	Single	gene	arm
1	301556	301703	148	*	10	CG	Multiple	gene	arm
1	301785	301962	178	*	8	CG	Multiple	gene	arm
1	302096	302201	106	*	4	CG	Multiple	promoter;five_prime_UTR;gene	arm
1	302266	302434	169	*	16	CG	Multiple	promoter	arm
1	302471	302634	164	*	26	CG	Multiple	promoter	arm
1	302749	302786	38	*	6	CG	Multiple	promoter	arm
1	302936	302940	5	*	4	CG	Multiple	promoter	arm
1	303029	303188	160	*	8	CG	Multiple	promoter	arm
1	303319	303375	57	*	4	CG	Multiple	promoter	arm
1	303446	303616	171	*	16	CG	Multiple	promoter;five_prime_UTR;gene	arm
1	303687	303850	164	*	18	CG	Multiple	promoter;gene	arm
1	303909	304052	144	*	20	CG	Multiple	gene	arm
1	304168	304169	2	*	2	CG	Single	gene;three_prime_UTR	arm
1	304301	304457	157	*	20	CG	Multiple	gene;three_prime_UTR	arm
1	304554	304643	90	*	8	CG	Multiple	gene	arm
1	304732	304822	91	*	4	CG	Multiple	gene	arm
1	304925	304949	25	*	4	CG	Multiple	promoter;gene	arm
1	305086	305256	171	*	14	CG	Multiple	promoter;gene	arm
1	305611	305791	181	*	10	CG	Multiple	promoter;gene	arm
1	305890	305918	29	*	6	CG	Multiple	promoter;gene	arm
1	305977	306077	101	*	10	CG	Multiple	promoter;gene	arm
1	306128	306280	153	*	26	CG	Multiple	promoter;gene	arm
1	306349	306440	92	*	10	CG	Multiple	promoter;gene	arm
1	306574	306711	138	*	16	CG	Multiple	promoter;gene	arm
1	306786	306866	81	*	4	CG	Multiple	promoter;gene	arm
1	307019	307073	55	*	4	CG	Multiple	promoter;gene	arm
1	307177	307350	174	*	10	CG	Multiple	promoter;gene	arm
1	307411	307567	157	*	12	CG	Multiple	promoter;gene	arm
1	307636	307812	177	*	10	CG	Multiple	promoter;gene	arm
1	307919	308038	120	*	14	CG	Multiple	gene	arm
1	308103	308178	76	*	4	CG	Multiple	gene	arm
1	308292	308443	152	*	8	CG	Multiple	gene	arm
1	308494	308666	173	*	14	CG	Multiple	gene	arm
1	308723	308769	47	*	6	CG	Multiple	gene	arm
1	308819	308913	95	*	14	CG	Multiple	promoter;gene	arm
1	309005	309136	132	*	20	CG	Multiple	promoter;five_prime_UTR;gene	arm
1	309166	309344	179	*	20	CG	Multiple	promoter	arm
1	309442	309615	174	*	16	CG	Multiple	promoter	arm
1	309743	309889	147	*	14	CG	Multiple	promoter	arm
1	309941	309989	49	*	4	CG	Multiple	promoter	arm
1	310102	310267	166	*	12	CG	Multiple	promoter	arm
1	310338	310500	163	*	16	CG	Multiple	promoter;gene	arm
1	310541	310634	94	*	18	CG	Multiple	promoter;gene	arm
1	310673	310776	104	*	22	CG	Multiple	promoter;gene	arm
1	310801	310866	66	*	14	CG	Multiple	promoter;gene	arm
1	310891	310989	99	*	10	CG	Multiple	gene	arm
1	311070	311193	124	*	10	CG	Multiple	gene	arm
1	311339	311467	129	*	20	CG	Multiple	gene	arm
1	311508	311661	154	*	30	CG	Multiple	gene	arm
1	311705	311788	84	*	20	CG	Multiple	gene	arm
1	311834	312015	182	*	28	CG	Multiple	gene	arm
1	312045	312079	35	*	10	CG	Multiple	gene	arm
1	312102	312273	172	*	44	CG	Multiple	gene	arm
1	312300	312411	112	*	22	CG	Multiple	gene	arm
1	312434	312589	156	*	44	CG	Multiple	gene	arm
1	312623	312753	131	*	28	CG	Multiple	gene	arm
1	312780	312814	35	*	6	CG	Multiple	gene	arm
1	312896	313017	122	*	20	CG	Multiple	gene	arm
1	313215	313356	142	*	8	CG	Multiple	gene;three_prime_UTR	arm
1	313498	313648	151	*	10	CG	Multiple	gene;three_prime_UTR	arm
1	313709	313734	26	*	6	CG	Multiple	gene;three_prime_UTR	arm
1	313830	313963	134	*	10	CG	Multiple	gene	arm
1	314021	314148	128	*	16	CG	Multiple	gene	arm
1	314192	314370	179	*	12	CG	Multiple	gene	arm
1	314441	314545	105	*	8	CG	Multiple	gene	arm
1	314697	314738	42	*	6	CG	Multiple	promoter;gene	arm
1	314922	315069	148	*	10	CG	Multiple	promoter;gene	arm
1	315183	315336	154	*	8	CG	Multiple	promoter;gene	arm
1	315401	315564	164	*	12	CG	Multiple	promoter;gene	arm
1	315629	315763	135	*	18	CG	Multiple	promoter;five_prime_UTR;gene	arm
1	315808	315848	41	*	10	CG	Multiple	promoter;five_prime_UTR;gene	arm
1	315898	316077	180	*	20	CG	Multiple	promoter	arm
1	316120	316267	148	*	24	CG	Multiple	promoter;five_prime_UTR;gene	arm
1	316326	316327	2	*	2	CG	Single	promoter;gene	arm
1	316412	316558	147	*	8	CG	Multiple	promoter;gene	arm
1	316630	316750	121	*	12	CG	Multiple	promoter;gene	arm
1	316814	316936	123	*	8	CG	Multiple	promoter;gene	arm
1	316991	317161	171	*	10	CG	Multiple	promoter;gene	arm
1	317272	317456	185	*	16	CG	Multiple	promoter;gene	arm
1	317515	317588	74	*	6	CG	Multiple	gene	arm
1	317687	317803	117	*	6	CG	Multiple	gene	arm
1	317946	318013	68	*	6	CG	Multiple	gene	arm
1	318276	318388	113	*	8	CG	Multiple	gene	arm
1	318452	318623	172	*	12	CG	Multiple	gene	arm
1	318697	318698	2	*	2	CG	Single	gene	arm
1	318824	319007	184	*	8	CG	Multiple	gene	arm
1	319266	319326	61	*	8	CG	Multiple	gene	arm
1	319424	319521	98	*	4	CG	Multiple	gene	arm
1	319618	319619	2	*	2	CG	Single	gene;three_prime_UTR	arm
1	319724	319825	102	*	8	CG	Multiple	intergenic	arm
1	319893	319954	62	*	6	CG	Multiple	gene;three_prime_UTR	arm
1	320084	320098	15	*	4	CG	Multiple	gene	arm
1	320279	320294	16	*	6	CG	Multiple	gene	arm
1	320339	320479	141	*	14	CG	Multiple	gene	arm
1	320533	320716	184	*	12	CG	Multiple	gene	arm
1	320808	320914	107	*	8	CG	Multiple	gene	arm
1	320988	321099	112	*	10	CG	Multiple	gene	arm
1	321178	321313	136	*	18	CG	Multiple	gene	arm
1	321542	321688	147	*	14	CG	Multiple	promoter;gene	arm
1	321776	321814	39	*	8	CG	Multiple	promoter;gene	arm
1	321984	322107	124	*	12	CG	Multiple	promoter;gene	arm
1	322151	322223	73	*	10	CG	Multiple	promoter;gene	arm
1	322295	322339	45	*	6	CG	Multiple	promoter;gene	arm
1	322444	322548	105	*	14	CG	Multiple	promoter;gene	arm
1	322611	322749	139	*	28	CG	Multiple	promoter;gene	arm
1	322779	322899	121	*	24	CG	Multiple	promoter;five_prime_UTR;gene	arm
1	322969	323126	158	*	28	CG	Multiple	promoter;gene	arm
1	323160	323318	159	*	16	CG	Multiple	promoter;gene	arm
1	323489	323618	130	*	6	CG	Multiple	promoter;gene	arm
1	323689	323827	139	*	8	CG	Multiple	promoter;gene	arm
1	324134	324194	61	*	4	CG	Multiple	promoter;gene	arm
1	324293	324450	158	*	8	CG	Multiple	promoter;gene	arm
1	324661	324775	115	*	12	CG	Multiple	promoter;gene;three_prime_UTR	arm
1	324925	324942	18	*	6	CG	Multiple	promoter	arm
1	325009	325161	153	*	26	CG	Multiple	promoter	arm
1	325202	325287	86	*	14	CG	Multiple	promoter	arm
1	325377	325502	126	*	8	CG	Multiple	five_prime_UTR;gene	arm
1	325555	325695	141	*	20	CG	Multiple	gene	arm
1	325789	325831	43	*	6	CG	Multiple	gene	arm
1	325927	325999	73	*	10	CG	Multiple	gene	arm
1	326193	326202	10	*	4	CG	Multiple	gene	arm
1	326322	326450	129	*	6	CG	Multiple	gene	arm
1	326644	326695	52	*	6	CG	Multiple	gene	arm
1	326795	326961	167	*	8	CG	Multiple	gene	arm
1	327069	327242	174	*	10	CG	Multiple	gene	arm
1	327344	327363	20	*	4	CG	Multiple	gene	arm
1	327530	327533	4	*	4	CG	Multiple	gene	arm
1	327764	327826	63	*	6	CG	Multiple	gene	arm
1	327967	327968	2	*	2	CG	Single	gene	arm
1	328067	328157	91	*	12	CG	Multiple	gene	arm
1	328416	328560	145	*	8	CG	Multiple	gene	arm
1	328729	328867	139	*	8	CG	Multiple	gene	arm
1	328935	329008	74	*	8	CG	Multiple	gene	arm
1	329330	329436	107	*	18	CG	Multiple	gene	arm
1	329562	329740	179	*	8	CG	Multiple	gene	arm
1	329805	329910	106	*	14	CG	Multiple	gene	arm
1	329996	330164	169	*	16	CG	Multiple	gene	arm
1	330268	330447	180	*	18	CG	Multiple	gene	arm
1	330559	330694	136	*	8	CG	Multiple	gene;three_prime_UTR	arm
1	330786	330844	59	*	4	CG	Multiple	gene;three_prime_UTR	arm
1	330929	331068	140	*	16	CG	Multiple	gene	arm
1	331165	331166	2	*	2	CG	Single	gene	arm
1	331231	331358	128	*	20	CG	Multiple	gene	arm
1	331395	331473	79	*	8	CG	Multiple	gene	arm
1	331581	331684	104	*	12	CG	Multiple	gene	arm
1	331740	331833	94	*	14	CG	Multiple	gene	arm
1	331885	331966	82	*	6	CG	Multiple	gene	arm
1	332019	332081	63	*	12	CG	Multiple	gene	arm
1	332163	332277	115	*	8	CG	Multiple	gene	arm
1	332391	332558	168	*	10	CG	Multiple	gene	arm
1	332625	332696	72	*	4	CG	Multiple	gene	arm
1	332745	332831	87	*	8	CG	Multiple	gene	arm
1	332880	333029	150	*	10	CG	Multiple	gene	arm
1	333105	333268	164	*	12	CG	Multiple	gene	arm
1	333373	333374	2	*	2	CG	Single	gene	arm
1	333445	333612	168	*	10	CG	Multiple	gene	arm
1	333862	333996	135	*	4	CG	Multiple	gene	arm
1	334157	334158	2	*	2	CG	Single	gene	arm
1	334380	334556	177	*	8	CG	Multiple	gene	arm
1	334629	334733	105	*	6	CG	Multiple	gene	arm
1	334834	334879	46	*	4	CG	Multiple	gene	arm
1	334955	335121	167	*	18	CG	Multiple	gene	arm
1	335244	335245	2	*	2	CG	Single	gene	arm
1	335389	335445	57	*	6	CG	Multiple	gene	arm
1	335599	335619	21	*	4	CG	Multiple	gene	arm
1	335828	336010	183	*	12	CG	Multiple	gene	arm
1	336114	336224	111	*	8	CG	Multiple	gene	arm
1	336378	336473	96	*	8	CG	Multiple	gene	arm
1	336521	336660	140	*	12	CG	Multiple	gene	arm
1	336760	336818	59	*	12	CG	Multiple	promoter;gene	arm
1	336863	337022	160	*	24	CG	Multiple	promoter;gene	arm
1	337060	337163	104	*	16	CG	Multiple	promoter;gene	arm
1	337205	337382	178	*	38	CG	Multiple	promoter;gene	arm
1	337420	337511	92	*	16	CG	Multiple	promoter;gene	arm
1	337548	337609	62	*	12	CG	Multiple	promoter;gene	arm
1	337670	337776	107	*	10	CG	Multiple	promoter	arm
1	337830	337985	156	*	18	CG	Multiple	promoter	arm
1	338046	338186	141	*	10	CG	Multiple	promoter	arm
1	338243	338295	53	*	4	CG	Multiple	promoter	arm
1	338492	338497	6	*	4	CG	Multiple	promoter;five_prime_UTR;gene	arm
1	338558	338740	183	*	14	CG	Multiple	promoter;gene	arm
1	338789	338886	98	*	14	CG	Multiple	promoter;gene	arm
1	338974	339088	115	*	8	CG	Multiple	promoter;gene	arm
1	339139	339256	118	*	10	CG	Multiple	gene	arm
1	339347	339429	83	*	6	CG	Multiple	gene	arm
1	339478	339547	70	*	10	CG	Multiple	gene	arm
1	339614	339752	139	*	12	CG	Multiple	gene	arm
1	339952	340009	58	*	6	CG	Multiple	gene;three_prime_UTR	arm
1	340100	340162	63	*	8	CG	Multiple	intergenic	arm
1	340380	340500	121	*	10	CG	Multiple	gene	arm
1	340547	340684	138	*	12	CG	Multiple	gene	arm
1	340722	340761	40	*	12	CG	Multiple	gene	arm
1	340826	341007	182	*	32	CG	Multiple	gene	arm
1	341039	341137	99	*	18	CG	Multiple	gene	arm
1	341186	341302	117	*	16	CG	Multiple	gene	arm
1	341325	341490	166	*	40	CG	Multiple	gene	arm
1	341528	341675	148	*	40	CG	Multiple	gene	arm
1	341714	341810	97	*	24	CG	Multiple	gene	arm
1	341849	341965	117	*	14	CG	Multiple	gene	arm
1	342053	342054	2	*	2	CG	Single	promoter	arm
1	342151	342251	101	*	8	CG	Multiple	promoter	arm
1	342304	342305	2	*	2	CG	Single	promoter	arm
1	342358	342441	84	*	10	CG	Multiple	promoter	arm
1	342549	342640	92	*	6	CG	Multiple	promoter	arm
1	342717	342833	117	*	12	CG	Multiple	promoter	arm
1	342906	343006	101	*	4	CG	Multiple	promoter	arm
1	343130	343295	166	*	6	CG	Multiple	promoter;gene;three_prime_UTR	arm
1	343448	343594	147	*	14	CG	Multiple	gene	arm
1	343682	343813	132	*	20	CG	Multiple	gene	arm
1	343851	343852	2	*	2	CG	Single	gene	arm
1	343890	344023	134	*	24	CG	Multiple	gene	arm
1	344088	344089	2	*	2	CG	Single	gene	arm
1	344224	344362	139	*	20	CG	Multiple	five_prime_UTR;gene	arm
1	344488	344489	2	*	2	CG	Single	promoter	arm
1	344692	344693	2	*	2	CG	Single	promoter	arm
1	344812	344931	120	*	6	CG	Multiple	promoter	arm
1	344998	345007	10	*	4	CG	Multiple	promoter	arm
1	345082	345213	132	*	14	CG	Multiple	promoter	arm
1	345337	345416	80	*	6	CG	Multiple	promoter	arm
1	345551	345581	31	*	6	CG	Multiple	promoter	arm
1	345786	345893	108	*	10	CG	Multiple	promoter;five_prime_UTR;gene	arm
1	346056	346081	26	*	6	CG	Multiple	gene	arm
1	346127	346251	125	*	20	CG	Multiple	gene	arm
1	346267	346436	170	*	58	CG	Multiple	gene	arm
1	346457	346511	55	*	10	CG	Multiple	promoter;gene	arm
1	346537	346718	182	*	34	CG	Multiple	promoter;gene	arm
1	346770	346879	110	*	16	CG	Multiple	promoter;gene	arm
1	346944	347128	185	*	22	CG	Multiple	promoter;gene	arm
1	347193	347269	77	*	6	CG	Multiple	promoter;gene	arm
1	347438	347549	112	*	8	CG	Multiple	promoter;gene;three_prime_UTR	arm
1	347805	347944	140	*	4	CG	Multiple	promoter	arm
1	348001	348128	128	*	18	CG	Multiple	gene	arm
1	348222	348396	175	*	8	CG	Multiple	gene	arm
1	348608	348767	160	*	6	CG	Multiple	gene	arm
1	348946	349028	83	*	10	CG	Multiple	gene	arm
1	349131	349180	50	*	4	CG	Multiple	gene	arm
1	349272	349349	78	*	6	CG	Multiple	gene	arm
1	349408	349495	88	*	8	CG	Multiple	gene	arm
1	349565	349679	115	*	8	CG	Multiple	gene	arm
1	349783	349821	39	*	6	CG	Multiple	gene	arm
1	349925	350008	84	*	18	CG	Multiple	gene;TE	arm
1	350074	350128	55	*	4	CG	Multiple	gene	arm
1	350231	350334	104	*	10	CG	Multiple	gene	arm
1	350402	350528	127	*	14	CG	Multiple	gene	arm
1	350700	350824	125	*	8	CG	Multiple	gene	arm
1	350881	350977	97	*	8	CG	Multiple	gene	arm
1	351127	351152	26	*	4	CG	Multiple	gene	arm
1	351203	351345	143	*	12	CG	Multiple	gene	arm
1	351429	351454	26	*	6	CG	Multiple	gene	arm
1	351539	351619	81	*	10	CG	Multiple	gene	arm
1	351755	351840	86	*	10	CG	Multiple	gene	arm
1	351915	352001	87	*	6	CG	Multiple	gene	arm
1	352121	352143	23	*	4	CG	Multiple	gene	arm
1	352330	352480	151	*	10	CG	Multiple	gene;three_prime_UTR	arm
1	352582	352684	103	*	12	CG	Multiple	gene;three_prime_UTR	arm
1	352738	352892	155	*	12	CG	Multiple	gene;three_prime_UTR	arm
1	352967	353120	154	*	16	CG	Multiple	gene;three_prime_UTR	arm
1	353227	353228	2	*	2	CG	Single	gene	arm
1	353282	353419	138	*	12	CG	Multiple	gene	arm
1	353476	353660	185	*	18	CG	Multiple	gene	arm
1	353840	353967	128	*	8	CG	Multiple	gene	arm
1	354002	354169	168	*	32	CG	Multiple	gene	arm
1	354248	354381	134	*	20	CG	Multiple	gene	arm
1	354432	354492	61	*	16	CG	Multiple	gene;TE	arm
1	354535	354657	123	*	20	CG	Multiple	gene;TE	arm
1	354725	354903	179	*	26	CG	Multiple	gene	arm
1	355026	355087	62	*	8	CG	Multiple	promoter	arm
1	355154	355308	155	*	14	CG	Multiple	promoter	arm
1	355394	355517	124	*	16	CG	Multiple	promoter;gene	arm
1	355667	355709	43	*	10	CG	Multiple	promoter;gene	arm
1	355781	355889	109	*	20	CG	Multiple	promoter;gene	arm
1	355912	356078	167	*	20	CG	Multiple	promoter;gene	arm
1	356146	356147	2	*	2	CG	Single	promoter;gene	arm
1	356276	356428	153	*	8	CG	Multiple	promoter;five_prime_UTR;gene	arm
1	356579	356626	48	*	6	CG	Multiple	five_prime_UTR;gene	arm
1	356795	356815	21	*	4	CG	Multiple	five_prime_UTR;gene	arm
1	356915	356982	68	*	8	CG	Multiple	five_prime_UTR;gene	arm
1	357119	357186	68	*	8	CG	Multiple	five_prime_UTR;gene	arm
1	357336	357337	2	*	2	CG	Single	promoter	arm
1	357429	357535	107	*	10	CG	Multiple	promoter	arm
1	357615	357685	71	*	8	CG	Multiple	promoter	arm
1	357796	357843	48	*	4	CG	Multiple	promoter	arm
1	357972	358152	181	*	12	CG	Multiple	promoter	arm
1	358181	358215	35	*	10	CG	Multiple	promoter;gene	arm
1	358244	358313	70	*	18	CG	Multiple	promoter;gene	arm
1	358345	358494	150	*	28	CG	Multiple	promoter;gene	arm
1	358596	358659	64	*	8	CG	Multiple	promoter;gene	arm
1	358707	358872	166	*	20	CG	Multiple	gene	arm
1	358973	359034	62	*	6	CG	Multiple	gene	arm
1	359183	359336	154	*	16	CG	Multiple	promoter;gene	arm
1	359390	359458	69	*	8	CG	Multiple	promoter;gene	arm
1	359515	359656	142	*	16	CG	Multiple	promoter;gene	arm
1	359706	359869	164	*	22	CG	Multiple	promoter;gene	arm
1	359913	359941	29	*	8	CG	Multiple	promoter;gene	arm
1	360025	360143	119	*	16	CG	Multiple	promoter;gene	arm
1	360268	360387	120	*	14	CG	Multiple	promoter;gene	arm
1	360436	360454	19	*	4	CG	Multiple	promoter;five_prime_UTR;gene	arm
1	360601	360783	183	*	8	CG	Multiple	promoter	arm
1	360864	360908	45	*	4	CG	Multiple	promoter	arm
1	361028	361143	116	*	8	CG	Multiple	promoter;gene	arm
1	361214	361257	44	*	4	CG	Multiple	promoter;gene	arm
1	361332	361417	86	*	10	CG	Multiple	promoter;gene	arm
1	361493	361574	82	*	6	CG	Multiple	promoter;gene	arm
1	361635	361764	130	*	8	CG	Multiple	promoter;gene	arm
1	361844	362022	179	*	14	CG	Multiple	promoter;gene	arm
1	362185	362226	42	*	6	CG	Multiple	gene	arm
1	362279	362322	44	*	8	CG	Multiple	gene	arm
1	362375	362376	2	*	2	CG	Single	gene	arm
1	362441	362535	95	*	14	CG	Multiple	gene	arm
1	362600	362721	122	*	18	CG	Multiple	gene	arm
1	362794	362943	150	*	24	CG	Multiple	gene	arm
1	362984	363114	131	*	20	CG	Multiple	gene	arm
1	363229	363230	2	*	2	CG	Single	promoter	arm
1	363422	363517	96	*	10	CG	Multiple	promoter	arm
1	363718	363829	112	*	10	CG	Multiple	promoter	arm
1	363951	363952	2	*	2	CG	Single	promoter	arm
1	364108	364273	166	*	16	CG	Multiple	promoter	arm
1	364314	364483	170	*	24	CG	Multiple	promoter	arm
1	364532	364707	176	*	10	CG	Multiple	promoter	arm
1	364760	364829	70	*	10	CG	Multiple	promoter	arm
1	364882	365061	180	*	10	CG	Multiple	promoter	arm
1	365197	365286	90	*	4	CG	Multiple	five_prime_UTR;gene	arm
1	365460	365567	108	*	10	CG	Multiple	five_prime_UTR;gene	arm
1	365613	365755	143	*	20	CG	Multiple	gene	arm
1	365828	366006	179	*	22	CG	Multiple	gene	arm
1	366052	366224	173	*	38	CG	Multiple	gene	arm
1	366254	366423	170	*	16	CG	Multiple	gene	arm
1	366543	366606	64	*	8	CG	Multiple	gene;three_prime_UTR	arm
1	366706	366864	159	*	30	CG	Multiple	gene;three_prime_UTR	arm
1	366992	367144	153	*	36	CG	Multiple	gene;three_prime_UTR	arm
1	367250	367295	46	*	10	CG	Multiple	gene;three_prime_UTR	arm
1	367476	367524	49	*	10	CG	Multiple	intergenic	arm
1	367632	367661	30	*	8	CG	Multiple	intergenic	arm
1	367776	367917	142	*	14	CG	Multiple	intergenic	arm
1	367984	367985	2	*	2	CG	Single	intergenic	arm
1	368043	368225	183	*	18	CG	Multiple	intergenic	arm
1	368295	368466	172	*	14	CG	Multiple	intergenic	arm
1	368522	368665	144	*	8	CG	Multiple	intergenic	arm
1	368794	368874	81	*	8	CG	Multiple	intergenic	arm
1	368991	369158	168	*	10	CG	Multiple	intergenic	arm
1	369343	369344	2	*	2	CG	Single	intergenic	arm
1	369427	369598	172	*	8	CG	Multiple	intergenic	arm
1	369675	369779	105	*	14	CG	Multiple	intergenic	arm
1	369874	369879	6	*	4	CG	Multiple	intergenic	arm
1	369937	370107	171	*	26	CG	Multiple	intergenic	arm
1	370143	370258	116	*	8	CG	Multiple	intergenic	arm
1	370326	370433	108	*	10	CG	Multiple	gene;three_prime_UTR	arm
1	370479	370590	112	*	24	CG	Multiple	gene	arm
1	370622	370733	112	*	22	CG	Multiple	promoter;gene	arm
1	370804	370924	121	*	16	CG	Multiple	promoter;gene	arm
1	370983	371139	157	*	14	CG	Multiple	promoter	arm
1	371209	371254	46	*	6	CG	Multiple	promoter	arm
1	371327	371463	137	*	20	CG	Multiple	promoter	arm
1	371537	371583	47	*	4	CG	Multiple	promoter	arm
1	371637	371762	126	*	18	CG	Multiple	promoter	arm
1	371949	371950	2	*	2	CG	Single	promoter	arm
1	371988	372164	177	*	28	CG	Multiple	promoter;gene	arm
1	372251	372338	88	*	8	CG	Multiple	promoter	arm
1	372538	372559	22	*	4	CG	Multiple	promoter	arm
1	372759	372901	143	*	4	CG	Multiple	promoter	arm
1	373048	373170	123	*	4	CG	Multiple	promoter	arm
1	373364	373456	93	*	12	CG	Multiple	gene	arm
1	373514	373679	166	*	24	CG	Multiple	five_prime_UTR;gene	arm
1	373711	373838	128	*	20	CG	Multiple	gene	arm
1	373909	373978	70	*	8	CG	Multiple	gene	arm
1	374056	374159	104	*	8	CG	Multiple	gene	arm
1	374227	374368	142	*	8	CG	Multiple	gene	arm
1	374543	374659	117	*	10	CG	Multiple	gene	arm
1	374785	374965	181	*	10	CG	Multiple	gene	arm
1	375063	375216	154	*	8	CG	Multiple	gene	arm
1	375399	375400	2	*	2	CG	Single	gene	arm
1	375592	375732	141	*	10	CG	Multiple	gene	arm
1	375829	375867	39	*	4	CG	Multiple	gene	arm
1	375921	376019	99	*	6	CG	Multiple	gene	arm
1	376261	376397	137	*	6	CG	Multiple	gene	arm
1	376506	376607	102	*	8	CG	Multiple	gene	arm
1	376726	376902	177	*	10	CG	Multiple	gene	arm
1	376974	377058	85	*	4	CG	Multiple	gene	arm
1	377143	377286	144	*	12	CG	Multiple	gene	arm
1	377339	377434	96	*	6	CG	Multiple	gene	arm
1	377487	377613	127	*	6	CG	Multiple	gene	arm
1	377822	377873	52	*	4	CG	Multiple	gene	arm
1	377973	378070	98	*	8	CG	Multiple	gene	arm
1	378164	378174	11	*	4	CG	Multiple	gene	arm
1	378286	378363	78	*	8	CG	Multiple	gene	arm
1	378535	378536	2	*	2	CG	Single	gene	arm
1	378724	378883	160	*	12	CG	Multiple	gene	arm
1	378971	379058	88	*	8	CG	Multiple	gene	arm
1	379121	379251	131	*	8	CG	Multiple	gene	arm
1	379357	379358	2	*	2	CG	Single	gene	arm
1	379461	379592	132	*	6	CG	Multiple	gene	arm
1	379733	379755	23	*	4	CG	Multiple	gene	arm
1	379881	380008	128	*	8	CG	Multiple	gene	arm
1	380145	380146	2	*	2	CG	Single	gene	arm
1	380328	380485	158	*	8	CG	Multiple	gene	arm
1	380572	380661	90	*	10	CG	Multiple	gene	arm
1	380779	380887	109	*	10	CG	Multiple	gene	arm
1	381021	381093	73	*	6	CG	Multiple	gene	arm
1	381137	381286	150	*	14	CG	Multiple	gene	arm
1	381436	381580	145	*	12	CG	Multiple	gene	arm
1	381656	381740	85	*	6	CG	Multiple	gene	arm
1	381820	382001	182	*	10	CG	Multiple	gene	arm
1	382226	382227	2	*	2	CG	Single	gene	arm
1	382375	382542	168	*	14	CG	Multiple	gene	arm
1	382599	382692	94	*	4	CG	Multiple	gene	arm
1	382824	382904	81	*	8	CG	Multiple	gene	arm
1	383025	383171	147	*	12	CG	Multiple	gene	arm
1	383363	383364	2	*	2	CG	Single	gene	arm
1	383409	383551	143	*	10	CG	Multiple	gene	arm
1	383612	383712	101	*	8	CG	Multiple	gene	arm
1	383878	383966	89	*	6	CG	Multiple	gene	arm
1	384033	384144	112	*	8	CG	Multiple	gene	arm
1	384219	384220	2	*	2	CG	Single	gene	arm
1	384362	384511	150	*	6	CG	Multiple	gene	arm
1	384729	384822	94	*	6	CG	Multiple	gene	arm
1	384928	384996	69	*	6	CG	Multiple	gene	arm
1	385117	385118	2	*	2	CG	Single	gene	arm
1	385259	385428	170	*	10	CG	Multiple	gene	arm
1	385555	385628	74	*	6	CG	Multiple	gene	arm
1	385699	385700	2	*	2	CG	Single	gene	arm
1	385771	385817	47	*	6	CG	Multiple	gene	arm
1	385910	386019	110	*	10	CG	Multiple	gene	arm
1	386116	386154	39	*	6	CG	Multiple	gene	arm
1	386221	386322	102	*	10	CG	Multiple	gene	arm
1	386467	386468	2	*	2	CG	Single	gene	arm
1	386573	386715	143	*	12	CG	Multiple	gene	arm
1	386906	386992	87	*	6	CG	Multiple	intergenic	arm
1	387040	387196	157	*	18	CG	Multiple	intergenic	arm
1	387236	387237	2	*	2	CG	Single	intergenic	arm
1	387402	387508	107	*	8	CG	Multiple	gene;three_prime_UTR	arm
1	387578	387746	169	*	12	CG	Multiple	gene;three_prime_UTR	arm
1	387844	387976	133	*	14	CG	Multiple	gene;three_prime_UTR	arm
1	388075	388076	2	*	2	CG	Single	gene;three_prime_UTR	arm
1	388258	388261	4	*	4	CG	Multiple	gene	arm
1	388320	388473	154	*	10	CG	Multiple	promoter;gene	arm
1	388604	388658	55	*	6	CG	Multiple	promoter;gene	arm
1	388796	388914	119	*	12	CG	Multiple	promoter;gene	arm
1	389119	389193	75	*	8	CG	Multiple	promoter;gene	arm
1	389261	389386	126	*	8	CG	Multiple	promoter;gene	arm
1	389439	389590	152	*	24	CG	Multiple	promoter;gene	arm
1	389626	389627	2	*	2	CG	Single	promoter;five_prime_UTR;gene	arm
1	389669	389747	79	*	8	CG	Multiple	promoter	arm
1	389789	389948	160	*	28	CG	Multiple	promoter;five_prime_UTR;gene	arm
1	390067	390215	149	*	14	CG	Multiple	promoter;gene	arm
1	390254	390328	75	*	6	CG	Multiple	promoter;gene	arm
1	390415	390478	64	*	4	CG	Multiple	promoter;gene	arm
1	390659	390815	157	*	14	CG	Multiple	promoter;gene	arm
1	390933	391090	158	*	16	CG	Multiple	promoter;gene	arm
1	391169	391298	130	*	8	CG	Multiple	gene	arm
1	391439	391546	108	*	6	CG	Multiple	promoter;gene	arm
1	391712	391821	110	*	8	CG	Multiple	promoter;gene	arm
1	392010	392046	37	*	8	CG	Multiple	promoter;gene	arm
1	392169	392305	137	*	8	CG	Multiple	promoter;gene	arm
1	392391	392500	110	*	10	CG	Multiple	promoter;gene;three_prime_UTR	arm
1	392634	392709	76	*	10	CG	Multiple	promoter;gene;three_prime_UTR	arm
1	392776	392831	56	*	6	CG	Multiple	promoter;gene;three_prime_UTR	arm
1	392949	393075	127	*	32	CG	Multiple	gene	arm
1	393103	393278	176	*	28	CG	Multiple	gene	arm
1	393347	393348	2	*	2	CG	Single	gene	arm
1	393409	393570	162	*	40	CG	Multiple	gene	arm
1	393588	393632	45	*	12	CG	Multiple	gene	arm
1	393712	393855	144	*	20	CG	Multiple	gene	arm
1	393969	394121	153	*	12	CG	Multiple	gene	arm
1	394176	394272	97	*	14	CG	Multiple	gene	arm
1	394385	394554	170	*	12	CG	Multiple	promoter;gene	arm
1	394619	394740	122	*	10	CG	Multiple	promoter;gene	arm
1	394790	394889	100	*	12	CG	Multiple	promoter;gene	arm
1	394924	395095	172	*	18	CG	Multiple	promoter;gene	arm
1	395172	395339	168	*	18	CG	Multiple	promoter;gene	arm
1	395414	395475	62	*	4	CG	Multiple	promoter;gene;three_prime_UTR	arm
1	395567	395717	151	*	24	CG	Multiple	promoter	arm
1	395765	395930	166	*	28	CG	Multiple	gene	arm
1	395971	395981	11	*	4	CG	Multiple	gene	arm
1	396059	396156	98	*	10	CG	Multiple	gene	arm
1	396246	396247	2	*	2	CG	Single	gene	arm
1	396361	396476	116	*	6	CG	Multiple	gene	arm
1	396558	396722	165	*	18	CG	Multiple	gene	arm
1	396798	396919	122	*	8	CG	Multiple	gene	arm
1	396998	397118	121	*	12	CG	Multiple	gene	arm
1	397222	397286	65	*	4	CG	Multiple	gene	arm
1	397438	397439	2	*	2	CG	Single	gene	arm
1	397551	397642	92	*	8	CG	Multiple	gene	arm
1	397698	397754	57	*	6	CG	Multiple	gene	arm
1	398026	398135	110	*	6	CG	Multiple	gene	arm
1	398193	398331	139	*	8	CG	Multiple	gene	arm
1	398387	398520	134	*	6	CG	Multiple	gene	arm
1	398648	398649	2	*	2	CG	Single	gene	arm
1	398814	398887	74	*	6	CG	Multiple	gene	arm
1	399150	399274	125	*	8	CG	Multiple	gene	arm
1	399342	399369	28	*	4	CG	Multiple	gene	arm
1	399488	399565	78	*	8	CG	Multiple	gene	arm
1	399634	399798	165	*	18	CG	Multiple	gene;three_prime_UTR	arm
1	399863	399939	77	*	6	CG	Multiple	gene;three_prime_UTR	arm
1	400000	400077	78	*	10	CG	Multiple	gene;three_prime_UTR	arm
1	400187	400188	2	*	2	CG	Single	gene;three_prime_UTR	arm
1	400305	400408	104	*	10	CG	Multiple	gene;three_prime_UTR	arm
1	400489	400494	6	*	4	CG	Multiple	gene	arm
1	400653	400709	57	*	6	CG	Multiple	gene	arm
1	400768	400842	75	*	8	CG	Multiple	gene	arm
1	401019	401078	60	*	4	CG	Multiple	gene	arm
1	401183	401282	100	*	6	CG	Multiple	gene	arm
1	401418	401467	50	*	4	CG	Multiple	gene	arm
1	401627	401756	130	*	14	CG	Multiple	gene	arm
1	401795	401921	127	*	12	CG	Multiple	five_prime_UTR;gene	arm
1	401981	402106	126	*	12	CG	Multiple	promoter	arm
1	402283	402343	61	*	6	CG	Multiple	promoter	arm
1	402434	402604	171	*	16	CG	Multiple	promoter	arm
1	402666	402788	123	*	6	CG	Multiple	promoter	arm
1	402876	402972	97	*	8	CG	Multiple	promoter	arm
1	403020	403088	69	*	8	CG	Multiple	promoter	arm
1	403433	403504	72	*	6	CG	Multiple	promoter;gene;three_prime_UTR	arm
1	403666	403697	32	*	4	CG	Multiple	promoter;gene	arm
1	403793	403954	162	*	16	CG	Multiple	promoter;gene	arm
1	404021	404164	144	*	16	CG	Multiple	promoter;gene	arm
1	404188	404357	170	*	28	CG	Multiple	promoter;gene	arm
1	404381	404479	99	*	18	CG	Multiple	promoter;five_prime_UTR;gene	arm
1	404533	404698	166	*	24	CG	Multiple	promoter;five_prime_UTR;gene	arm
1	404741	404742	2	*	2	CG	Single	promoter;gene	arm
1	404836	404937	102	*	12	CG	Multiple	promoter;five_prime_UTR;gene	arm
1	405033	405133	101	*	8	CG	Multiple	promoter;gene	arm
1	405361	405478	118	*	6	CG	Multiple	promoter;gene	arm
1	405732	405845	114	*	4	CG	Multiple	promoter;gene	arm
1	405984	406093	110	*	10	CG	Multiple	gene	arm
1	406145	406307	163	*	14	CG	Multiple	gene	arm
[truncated: 428,555+ more rows]
