# Supplementary material for: Region-level epimutation rates in Arabidopsis thaliana
Source: Heredity (Edinb). 2021 May 8;127(2):190–202. doi: 10.1038/s41437-021-00441-w (PMC8322157; doi:10.1038/s41437-021-00441-w)
Supplement: Supplementary file 4 — Table S5 [file 41437_2021_441_MOESM4_ESM.xlsx]

## Sheet: TableS5
seqnames	start	end	width	strand	counts	context	densityState	annotation	chrRegion
1	32	125	94	*	7	CHG	Multiple	intergenic	arm
1	389	391	3	*	2	CHG	Single	intergenic	arm
1	562	575	14	*	4	CHG	Multiple	intergenic	arm
1	792	947	156	*	11	CHG	Multiple	intergenic	arm
1	1051	1053	3	*	2	CHG	Single	intergenic	arm
1	1196	1323	128	*	9	CHG	Multiple	intergenic	arm
1	1433	1435	3	*	2	CHG	Single	intergenic	arm
1	1582	1633	52	*	5	CHG	Multiple	intergenic	arm
1	1813	1898	86	*	8	CHG	Multiple	intergenic	arm
1	1964	2023	60	*	4	CHG	Multiple	intergenic	arm
1	2327	2329	3	*	2	CHG	Single	promoter	arm
1	2594	2645	52	*	6	CHG	Multiple	promoter	arm
1	2803	2976	174	*	6	CHG	Multiple	promoter	arm
1	3117	3185	69	*	9	CHG	Multiple	promoter	arm
1	3271	3369	99	*	8	CHG	Multiple	promoter	arm
1	3458	3543	86	*	5	CHG	Multiple	promoter	arm
1	3606	3749	144	*	16	CHG	Multiple	five_prime_UTR;gene	arm
1	3786	3932	147	*	13	CHG	Multiple	gene	arm
1	3993	4135	143	*	17	CHG	Multiple	gene	arm
1	4212	4341	130	*	12	CHG	Multiple	gene	arm
1	4404	4409	6	*	4	CHG	Multiple	gene	arm
1	4448	4603	156	*	18	CHG	Multiple	gene	arm
1	4643	4813	171	*	22	CHG	Multiple	gene	arm
1	4869	4943	75	*	11	CHG	Multiple	gene	arm
1	5012	5087	76	*	18	CHG	Multiple	gene	arm
1	5153	5228	76	*	10	CHG	Multiple	gene	arm
1	5309	5370	62	*	8	CHG	Multiple	gene	arm
1	5429	5552	124	*	15	CHG	Multiple	gene	arm
1	5599	5722	124	*	6	CHG	Multiple	gene;three_prime_UTR	arm
1	5794	5796	3	*	2	CHG	Single	gene;three_prime_UTR	arm
1	6009	6011	3	*	2	CHG	Single	gene;three_prime_UTR	arm
1	6056	6197	142	*	11	CHG	Multiple	gene;three_prime_UTR	arm
1	6254	6298	45	*	5	CHG	Multiple	gene	arm
1	6403	6511	109	*	8	CHG	Multiple	gene;three_prime_UTR	arm
1	6661	6663	3	*	2	CHG	Single	gene;three_prime_UTR	arm
1	6745	6847	103	*	8	CHG	Multiple	gene;three_prime_UTR	arm
1	6899	7072	174	*	18	CHG	Multiple	gene;three_prime_UTR	arm
1	7152	7235	84	*	6	CHG	Multiple	gene;three_prime_UTR	arm
1	7396	7398	3	*	2	CHG	Single	gene	arm
1	7451	7566	116	*	12	CHG	Multiple	gene	arm
1	7619	7652	34	*	8	CHG	Multiple	gene	arm
1	7779	7897	119	*	11	CHG	Multiple	gene	arm
1	7944	8042	99	*	8	CHG	Multiple	gene	arm
1	8129	8186	58	*	6	CHG	Multiple	gene	arm
1	8236	8328	93	*	10	CHG	Multiple	gene	arm
1	8412	8445	34	*	4	CHG	Multiple	gene	arm
1	8594	8746	153	*	12	CHG	Multiple	five_prime_UTR;gene	arm
1	8829	8832	4	*	2	CHG	Multiple	promoter	arm
1	8968	9149	182	*	10	CHG	Multiple	promoter	arm
1	9336	9493	158	*	7	CHG	Multiple	promoter	arm
1	9637	9694	58	*	3	CHG	Multiple	promoter	arm
1	10050	10050	1	*	1	CHG	Single	promoter	arm
1	10163	10254	92	*	8	CHG	Multiple	promoter	arm
1	10321	10359	39	*	4	CHG	Multiple	intergenic	arm
1	10452	10550	99	*	10	CHG	Multiple	intergenic	arm
1	10622	10682	61	*	6	CHG	Multiple	intergenic	arm
1	10750	10850	101	*	7	CHG	Multiple	intergenic	arm
1	10961	10963	3	*	2	CHG	Single	intergenic	arm
1	11081	11238	158	*	11	CHG	Multiple	intergenic	arm
1	11283	11375	93	*	8	CHG	Multiple	intergenic	arm
1	11449	11502	54	*	8	CHG	Multiple	intergenic	arm
1	11619	11728	110	*	3	CHG	Multiple	gene;three_prime_UTR	arm
1	11959	11985	27	*	4	CHG	Multiple	gene;TE	arm
1	12100	12246	147	*	20	CHG	Multiple	gene	arm
1	12284	12456	173	*	15	CHG	Multiple	gene	arm
1	12493	12666	174	*	13	CHG	Multiple	gene	arm
1	12706	12744	39	*	5	CHG	Multiple	gene	arm
1	12790	12953	164	*	21	CHG	Multiple	gene	arm
1	13036	13128	93	*	2	CHG	Multiple	five_prime_UTR;gene	arm
1	13397	13549	153	*	6	CHG	Multiple	five_prime_UTR;gene	arm
1	13683	13845	163	*	4	CHG	Multiple	promoter	arm
1	14022	14109	88	*	8	CHG	Multiple	promoter	arm
1	14227	14229	3	*	2	CHG	Single	promoter	arm
1	14303	14468	166	*	15	CHG	Multiple	promoter	arm
1	14506	14508	3	*	2	CHG	Single	promoter	arm
1	14546	14601	56	*	7	CHG	Multiple	promoter	arm
1	14678	14771	94	*	10	CHG	Multiple	promoter	arm
1	14898	15068	171	*	8	CHG	Multiple	promoter	arm
1	15154	15247	94	*	11	CHG	Multiple	promoter	arm
1	15373	15420	48	*	8	CHG	Multiple	intergenic	arm
1	15533	15652	120	*	4	CHG	Multiple	intergenic	arm
1	15705	15851	147	*	8	CHG	Multiple	intergenic	arm
1	15934	16027	94	*	6	CHG	Multiple	intergenic	arm
1	16152	16314	163	*	5	CHG	Multiple	intergenic	arm
1	16415	16513	99	*	5	CHG	Multiple	intergenic	arm
1	16663	16730	68	*	6	CHG	Multiple	intergenic	arm
1	16873	16970	98	*	5	CHG	Multiple	TE	arm
1	17642	17681	40	*	7	CHG	Multiple	TE	arm
1	17812	17834	23	*	3	CHG	Multiple	TE	arm
1	17961	18094	134	*	8	CHG	Multiple	TE	arm
1	18244	18381	138	*	9	CHG	Multiple	TE	arm
1	18438	18518	81	*	9	CHG	Multiple	TE	arm
1	18700	18792	93	*	6	CHG	Multiple	TE	arm
1	18939	19009	71	*	4	CHG	Multiple	intergenic	arm
1	19081	19136	56	*	6	CHG	Multiple	intergenic	arm
1	19222	19348	127	*	10	CHG	Multiple	intergenic	arm
1	19450	19452	3	*	2	CHG	Single	intergenic	arm
1	19657	19797	141	*	8	CHG	Multiple	intergenic	arm
1	20040	20071	32	*	4	CHG	Multiple	intergenic	arm
1	20278	20363	86	*	5	CHG	Multiple	intergenic	arm
1	20506	20506	1	*	1	CHG	Single	intergenic	arm
1	20654	20749	96	*	6	CHG	Multiple	intergenic	arm
1	20945	21081	137	*	20	CHG	Multiple	intergenic	arm
1	21106	21222	117	*	12	CHG	Multiple	intergenic	arm
1	21276	21430	155	*	10	CHG	Multiple	intergenic	arm
1	21498	21636	139	*	5	CHG	Multiple	intergenic	arm
1	21703	21837	135	*	9	CHG	Multiple	promoter	arm
1	21927	21991	65	*	5	CHG	Multiple	promoter	arm
1	22184	22184	1	*	1	CHG	Single	promoter	arm
1	22355	22525	171	*	11	CHG	Multiple	promoter	arm
1	22665	22808	144	*	10	CHG	Multiple	promoter	arm
1	22894	23048	155	*	9	CHG	Multiple	promoter	arm
1	23108	23200	93	*	13	CHG	Multiple	promoter;five_prime_UTR;gene	arm
1	23312	23448	137	*	11	CHG	Multiple	five_prime_UTR;gene	arm
1	23619	23691	73	*	10	CHG	Multiple	gene	arm
1	23727	23847	121	*	10	CHG	Multiple	gene	arm
1	23915	23939	25	*	4	CHG	Multiple	gene	arm
1	24017	24054	38	*	3	CHG	Multiple	gene	arm
1	24132	24277	146	*	11	CHG	Multiple	gene	arm
1	24330	24455	126	*	14	CHG	Multiple	gene	arm
1	24539	24607	69	*	7	CHG	Multiple	gene	arm
1	24653	24798	146	*	16	CHG	Multiple	gene	arm
1	24852	24986	135	*	14	CHG	Multiple	gene	arm
1	25106	25106	1	*	1	CHG	Single	gene	arm
1	25158	25247	90	*	9	CHG	Multiple	gene	arm
1	25299	25409	111	*	11	CHG	Multiple	gene	arm
1	25543	25689	147	*	16	CHG	Multiple	gene	arm
1	25732	25875	144	*	14	CHG	Multiple	gene	arm
1	25929	25980	52	*	8	CHG	Multiple	gene	arm
1	26047	26191	145	*	21	CHG	Multiple	gene	arm
1	26254	26430	177	*	19	CHG	Multiple	gene	arm
1	26497	26625	129	*	14	CHG	Multiple	gene	arm
1	26671	26825	155	*	21	CHG	Multiple	gene	arm
1	26859	27012	154	*	16	CHG	Multiple	gene	arm
1	27058	27060	3	*	2	CHG	Single	promoter;gene	arm
1	27100	27270	171	*	22	CHG	Multiple	promoter;gene	arm
1	27353	27531	179	*	14	CHG	Multiple	promoter;gene	arm
1	27609	27722	114	*	11	CHG	Multiple	promoter;gene	arm
1	27800	27802	3	*	2	CHG	Single	promoter;gene	arm
1	27888	28065	178	*	18	CHG	Multiple	promoter;gene	arm
1	28112	28190	79	*	8	CHG	Multiple	promoter;gene	arm
1	28251	28415	165	*	14	CHG	Multiple	promoter;gene	arm
1	28542	28660	119	*	8	CHG	Multiple	gene	arm
1	28726	28848	123	*	8	CHG	Multiple	gene	arm
1	28896	29036	141	*	13	CHG	Multiple	gene	arm
1	29176	29297	122	*	13	CHG	Multiple	gene	arm
1	29343	29506	164	*	21	CHG	Multiple	gene	arm
1	29567	29736	170	*	9	CHG	Multiple	gene	arm
1	29848	29892	45	*	5	CHG	Multiple	gene	arm
1	29947	30065	119	*	14	CHG	Multiple	gene	arm
1	30121	30220	100	*	10	CHG	Multiple	gene	arm
1	30262	30333	72	*	7	CHG	Multiple	gene	arm
1	30407	30503	97	*	13	CHG	Multiple	gene	arm
1	30540	30701	162	*	16	CHG	Multiple	gene	arm
1	30749	30816	68	*	5	CHG	Multiple	gene	arm
1	30881	31041	161	*	10	CHG	Multiple	gene	arm
1	31159	31286	128	*	6	CHG	Multiple	gene;three_prime_UTR	arm
1	31342	31449	108	*	18	CHG	Multiple	gene	arm
1	31510	31605	96	*	15	CHG	Multiple	gene	arm
1	31676	31825	150	*	16	CHG	Multiple	gene	arm
1	31864	31994	131	*	14	CHG	Multiple	gene	arm
1	32088	32198	111	*	6	CHG	Multiple	gene	arm
1	32293	32295	3	*	2	CHG	Single	gene	arm
1	32399	32495	97	*	10	CHG	Multiple	gene	arm
1	32574	32740	167	*	19	CHG	Multiple	gene	arm
1	32818	32959	142	*	8	CHG	Multiple	gene	arm
1	33047	33170	124	*	6	CHG	Multiple	five_prime_UTR;gene	arm
1	33288	33408	121	*	5	CHG	Multiple	promoter	arm
1	33548	33671	124	*	6	CHG	Multiple	promoter;gene	arm
1	33774	33883	110	*	11	CHG	Multiple	promoter;gene;three_prime_UTR	arm
1	33989	34031	43	*	4	CHG	Multiple	promoter;gene	arm
1	34114	34195	82	*	11	CHG	Multiple	promoter;gene	arm
1	34255	34368	114	*	10	CHG	Multiple	promoter;gene	arm
1	34408	34513	106	*	12	CHG	Multiple	promoter;gene	arm
1	34559	34657	99	*	18	CHG	Multiple	promoter;gene	arm
1	34702	34864	163	*	23	CHG	Multiple	gene	arm
1	34892	34906	15	*	4	CHG	Multiple	gene	arm
1	34934	34969	36	*	13	CHG	Multiple	gene	arm
1	35012	35084	73	*	18	CHG	Multiple	gene	arm
1	35127	35230	104	*	14	CHG	Multiple	gene	arm
1	35282	35371	90	*	9	CHG	Multiple	gene	arm
1	35423	35528	106	*	9	CHG	Multiple	gene	arm
1	35593	35655	63	*	7	CHG	Multiple	gene	arm
1	35719	35854	136	*	15	CHG	Multiple	gene	arm
1	35903	36037	135	*	17	CHG	Multiple	gene	arm
1	36085	36133	49	*	6	CHG	Multiple	gene	arm
1	36282	36404	123	*	11	CHG	Multiple	gene	arm
1	36511	36688	178	*	18	CHG	Multiple	gene	arm
1	36876	36894	19	*	4	CHG	Multiple	five_prime_UTR;gene	arm
1	36968	37087	120	*	12	CHG	Multiple	five_prime_UTR;gene	arm
1	37171	37206	36	*	3	CHG	Multiple	five_prime_UTR;gene	arm
1	37301	37433	133	*	16	CHG	Multiple	five_prime_UTR;gene	arm
1	37499	37668	170	*	19	CHG	Multiple	five_prime_UTR;gene	arm
1	37710	37736	27	*	4	CHG	Multiple	five_prime_UTR;gene	arm
1	37778	37834	57	*	10	CHG	Multiple	five_prime_UTR;gene	arm
1	37893	38016	124	*	14	CHG	Multiple	promoter	arm
1	38125	38289	165	*	17	CHG	Multiple	promoter	arm
1	38429	38563	135	*	11	CHG	Multiple	promoter	arm
1	38595	38767	173	*	16	CHG	Multiple	promoter	arm
1	38859	38905	47	*	3	CHG	Multiple	promoter;gene;three_prime_UTR	arm
1	38963	39057	95	*	8	CHG	Multiple	promoter;gene	arm
1	39185	39260	76	*	5	CHG	Multiple	promoter;gene	arm
1	39408	39504	97	*	6	CHG	Multiple	gene	arm
1	39597	39599	3	*	2	CHG	Single	gene	arm
1	39677	39812	136	*	7	CHG	Multiple	gene	arm
1	39902	39939	38	*	3	CHG	Multiple	gene	arm
1	39999	40138	140	*	10	CHG	Multiple	gene	arm
1	40213	40332	120	*	14	CHG	Multiple	gene	arm
1	40426	40487	62	*	4	CHG	Multiple	gene	arm
1	40634	40636	3	*	2	CHG	Single	five_prime_UTR;gene	arm
1	40714	40873	160	*	6	CHG	Multiple	five_prime_UTR;gene	arm
1	41055	41084	30	*	4	CHG	Multiple	promoter	arm
1	41262	41262	1	*	1	CHG	Single	promoter	arm
1	41357	41513	157	*	13	CHG	Multiple	promoter	arm
1	41619	41621	3	*	2	CHG	Single	promoter	arm
1	41810	41919	110	*	7	CHG	Multiple	promoter	arm
1	42113	42259	147	*	8	CHG	Multiple	promoter	arm
1	42631	42719	89	*	6	CHG	Multiple	intergenic	arm
1	42929	43025	97	*	5	CHG	Multiple	intergenic	arm
1	43129	43131	3	*	2	CHG	Single	intergenic	arm
1	43316	43347	32	*	4	CHG	Multiple	promoter	arm
1	43463	43521	59	*	4	CHG	Multiple	promoter	arm
1	43629	43755	127	*	9	CHG	Multiple	promoter	arm
1	43817	43819	3	*	2	CHG	Single	promoter	arm
1	43908	44046	139	*	8	CHG	Multiple	promoter	arm
1	44232	44232	1	*	1	CHG	Single	promoter	arm
1	44363	44546	184	*	13	CHG	Multiple	promoter	arm
1	44685	44740	56	*	12	CHG	Multiple	gene	arm
1	44918	45011	94	*	10	CHG	Multiple	intergenic	arm
1	45056	45238	183	*	13	CHG	Multiple	intergenic	arm
1	45287	45366	80	*	4	CHG	Multiple	gene;three_prime_UTR	arm
1	45435	45595	161	*	18	CHG	Multiple	gene;three_prime_UTR	arm
1	45645	45725	81	*	8	CHG	Multiple	gene	arm
1	45795	45940	146	*	15	CHG	Multiple	gene	arm
1	46001	46148	148	*	15	CHG	Multiple	gene	arm
1	46219	46221	3	*	2	CHG	Single	gene	arm
1	46358	46423	66	*	10	CHG	Multiple	gene	arm
1	46477	46581	105	*	11	CHG	Multiple	gene	arm
1	46673	46675	3	*	2	CHG	Single	gene	arm
1	46776	46947	172	*	15	CHG	Multiple	five_prime_UTR;gene	arm
1	47095	47216	122	*	10	CHG	Multiple	promoter	arm
1	47267	47386	120	*	12	CHG	Multiple	promoter	arm
1	47434	47524	91	*	9	CHG	Multiple	promoter;gene;three_prime_UTR	arm
1	47622	47632	11	*	4	CHG	Multiple	promoter;gene;three_prime_UTR	arm
1	47674	47851	178	*	27	CHG	Multiple	promoter;gene	arm
1	47899	47985	87	*	9	CHG	Multiple	promoter;gene	arm
1	48035	48118	84	*	12	CHG	Multiple	promoter;gene	arm
1	48177	48278	102	*	12	CHG	Multiple	promoter;gene	arm
1	48343	48494	152	*	20	CHG	Multiple	promoter;gene	arm
1	48575	48719	145	*	22	CHG	Multiple	gene	arm
1	48766	48942	177	*	5	CHG	Multiple	gene	arm
1	48978	49157	180	*	18	CHG	Multiple	gene	arm
1	49199	49300	102	*	13	CHG	Multiple	five_prime_UTR;gene	arm
1	49427	49427	1	*	1	CHG	Single	promoter	arm
1	49533	49660	128	*	7	CHG	Multiple	promoter	arm
1	49729	49729	1	*	1	CHG	Single	promoter	arm
1	49896	50028	133	*	11	CHG	Multiple	promoter	arm
1	50126	50202	77	*	4	CHG	Multiple	promoter;gene;three_prime_UTR	arm
1	50278	50340	63	*	10	CHG	Multiple	promoter;gene	arm
1	50433	50603	171	*	38	CHG	Multiple	promoter;gene	arm
1	50628	50721	94	*	6	CHG	Multiple	promoter;gene	arm
1	50804	50983	180	*	16	CHG	Multiple	promoter;gene	arm
1	51029	51101	73	*	4	CHG	Multiple	promoter;five_prime_UTR;gene	arm
1	51161	51245	85	*	6	CHG	Multiple	promoter;five_prime_UTR;gene	arm
1	51296	51430	135	*	8	CHG	Multiple	promoter	arm
1	51803	51893	91	*	4	CHG	Multiple	promoter	arm
1	52013	52173	161	*	18	CHG	Multiple	promoter	arm
1	52255	52299	45	*	6	CHG	Multiple	promoter;gene	arm
1	52416	52520	105	*	13	CHG	Multiple	promoter;gene	arm
1	52554	52720	167	*	23	CHG	Multiple	promoter;gene	arm
1	53046	53169	124	*	12	CHG	Multiple	gene	arm
1	53287	53289	3	*	2	CHG	Single	gene	arm
1	53400	53577	178	*	13	CHG	Multiple	gene	arm
1	53640	53733	94	*	6	CHG	Multiple	gene	arm
1	53783	53910	128	*	14	CHG	Multiple	gene	arm
1	53966	54129	164	*	18	CHG	Multiple	gene	arm
1	54202	54324	123	*	18	CHG	Multiple	gene	arm
1	54373	54459	87	*	9	CHG	Multiple	gene	arm
1	54516	54651	136	*	8	CHG	Multiple	gene;three_prime_UTR	arm
1	54793	54900	108	*	7	CHG	Multiple	intergenic	arm
1	54971	55094	124	*	6	CHG	Multiple	intergenic	arm
1	55225	55235	11	*	4	CHG	Multiple	promoter	arm
1	55329	55429	101	*	9	CHG	Multiple	promoter	arm
1	55498	55647	150	*	18	CHG	Multiple	promoter	arm
1	55705	55868	164	*	9	CHG	Multiple	promoter;TE	arm
1	55919	56042	124	*	10	CHG	Multiple	promoter;TE	arm
1	56093	56258	166	*	7	CHG	Multiple	promoter;TE	arm
1	56380	56382	3	*	2	CHG	Single	promoter;TE	arm
1	56442	56601	160	*	18	CHG	Multiple	promoter;TE	arm
1	56657	56741	85	*	9	CHG	Multiple	gene	arm
1	56838	56983	146	*	8	CHG	Multiple	intergenic	arm
1	57055	57236	182	*	8	CHG	Multiple	intergenic	arm
1	57379	57382	4	*	2	CHG	Multiple	gene;three_prime_UTR	arm
1	57409	57567	159	*	18	CHG	Multiple	gene	arm
1	57615	57751	137	*	12	CHG	Multiple	gene	arm
1	57806	57960	155	*	16	CHG	Multiple	gene	arm
1	57989	58140	152	*	22	CHG	Multiple	gene	arm
1	58197	58218	22	*	4	CHG	Multiple	gene	arm
1	58273	58426	154	*	21	CHG	Multiple	gene	arm
1	58451	58628	178	*	24	CHG	Multiple	gene	arm
1	58671	58773	103	*	17	CHG	Multiple	gene	arm
1	58860	58981	122	*	11	CHG	Multiple	gene	arm
1	59264	59387	124	*	5	CHG	Multiple	promoter	arm
1	59697	59828	132	*	11	CHG	Multiple	promoter	arm
1	59981	60134	154	*	10	CHG	Multiple	promoter	arm
1	60237	60316	80	*	5	CHG	Multiple	promoter	arm
1	60394	60488	95	*	8	CHG	Multiple	promoter	arm
1	60528	60609	82	*	8	CHG	Multiple	promoter	arm
1	60708	60736	29	*	4	CHG	Multiple	intergenic	arm
1	60866	60989	124	*	11	CHG	Multiple	intergenic	arm
1	61125	61205	81	*	7	CHG	Multiple	intergenic	arm
1	61292	61450	159	*	5	CHG	Multiple	intergenic	arm
1	61550	61567	18	*	3	CHG	Multiple	intergenic	arm
1	61621	61747	127	*	6	CHG	Multiple	intergenic	arm
1	61801	61803	3	*	2	CHG	Single	intergenic	arm
1	61899	62078	180	*	19	CHG	Multiple	gene	arm
1	62134	62285	152	*	19	CHG	Multiple	gene	arm
1	62337	62441	105	*	4	CHG	Multiple	gene	arm
1	62758	62880	123	*	14	CHG	Multiple	gene	arm
1	62930	62952	23	*	3	CHG	Multiple	gene	arm
1	63052	63169	118	*	8	CHG	Multiple	gene	arm
1	63252	63315	64	*	6	CHG	Multiple	gene	arm
1	63409	63549	141	*	7	CHG	Multiple	gene	arm
1	63589	63751	163	*	21	CHG	Multiple	gene	arm
1	63790	63970	181	*	12	CHG	Multiple	promoter	arm
1	64147	64208	62	*	5	CHG	Multiple	promoter;gene;three_prime_UTR	arm
1	64301	64478	178	*	17	CHG	Multiple	promoter;gene;three_prime_UTR	arm
1	64531	64610	80	*	8	CHG	Multiple	promoter;gene	arm
1	64665	64810	146	*	13	CHG	Multiple	promoter;gene	arm
1	64896	65038	143	*	11	CHG	Multiple	promoter;gene	arm
1	65086	65229	144	*	11	CHG	Multiple	promoter;gene	arm
1	65278	65350	73	*	6	CHG	Multiple	promoter;gene	arm
1	65402	65564	163	*	10	CHG	Multiple	gene	arm
1	65630	65715	86	*	10	CHG	Multiple	gene	arm
1	65765	65944	180	*	21	CHG	Multiple	gene	arm
1	66009	66163	155	*	12	CHG	Multiple	gene	arm
1	66223	66358	136	*	13	CHG	Multiple	gene	arm
1	66412	66522	111	*	15	CHG	Multiple	gene	arm
1	66612	66758	147	*	4	CHG	Multiple	gene	arm
1	66868	67003	136	*	6	CHG	Multiple	gene	arm
1	67100	67251	152	*	7	CHG	Multiple	gene	arm
1	67324	67436	113	*	9	CHG	Multiple	gene	arm
1	67482	67555	74	*	8	CHG	Multiple	five_prime_UTR;gene	arm
1	67608	67747	140	*	15	CHG	Multiple	promoter	arm
1	67839	68007	169	*	10	CHG	Multiple	promoter	arm
1	68229	68251	23	*	3	CHG	Multiple	promoter	arm
1	68345	68504	160	*	13	CHG	Multiple	promoter	arm
1	68631	68723	93	*	4	CHG	Multiple	promoter	arm
1	68817	68857	41	*	3	CHG	Multiple	promoter	arm
1	68988	69093	106	*	3	CHG	Multiple	promoter	arm
1	69212	69311	100	*	10	CHG	Multiple	intergenic	arm
1	69420	69474	55	*	4	CHG	Multiple	intergenic	arm
1	69663	69741	79	*	10	CHG	Multiple	intergenic	arm
1	69801	69857	57	*	7	CHG	Multiple	intergenic	arm
1	69941	70011	71	*	4	CHG	Multiple	intergenic	arm
1	70170	70236	67	*	7	CHG	Multiple	gene	arm
1	70347	70408	62	*	2	CHG	Multiple	gene	arm
1	70528	70578	51	*	5	CHG	Multiple	gene	arm
1	70654	70738	85	*	8	CHG	Multiple	gene	arm
1	70868	70949	82	*	3	CHG	Multiple	promoter;gene	arm
1	71064	71193	130	*	13	CHG	Multiple	promoter;gene	arm
1	71244	71361	118	*	11	CHG	Multiple	promoter;gene	arm
1	71402	71551	150	*	15	CHG	Multiple	promoter;gene	arm
1	71622	71658	37	*	4	CHG	Multiple	promoter;gene	arm
1	71834	72012	179	*	7	CHG	Multiple	promoter;gene	arm
1	72080	72214	135	*	10	CHG	Multiple	promoter;five_prime_UTR;gene	arm
1	72298	72300	3	*	2	CHG	Single	promoter	arm
1	72369	72506	138	*	13	CHG	Multiple	promoter;five_prime_UTR;gene	arm
1	72586	72660	75	*	16	CHG	Multiple	promoter;gene	arm
1	72752	72798	47	*	6	CHG	Multiple	promoter;gene	arm
1	72862	72946	85	*	8	CHG	Multiple	promoter;gene	arm
1	73040	73164	125	*	13	CHG	Multiple	promoter;gene	arm
1	73272	73395	124	*	20	CHG	Multiple	promoter;gene	arm
1	73433	73506	74	*	9	CHG	Multiple	promoter;gene	arm
1	73552	73640	89	*	21	CHG	Multiple	promoter;gene	arm
1	73693	73854	162	*	12	CHG	Multiple	gene	arm
1	73973	74075	103	*	9	CHG	Multiple	gene;three_prime_UTR	arm
1	74110	74253	144	*	18	CHG	Multiple	promoter;gene	arm
1	74328	74458	131	*	11	CHG	Multiple	promoter;gene	arm
1	74551	74611	61	*	3	CHG	Multiple	promoter;gene	arm
1	74666	74813	148	*	17	CHG	Multiple	promoter;five_prime_UTR;gene	arm
1	74894	74943	50	*	4	CHG	Multiple	promoter	arm
1	74986	75149	164	*	10	CHG	Multiple	promoter	arm
1	75234	75348	115	*	5	CHG	Multiple	promoter	arm
1	75477	75509	33	*	6	CHG	Multiple	promoter	arm
1	75619	75796	178	*	20	CHG	Multiple	promoter;gene	arm
1	75839	75968	130	*	16	CHG	Multiple	promoter;gene	arm
1	76000	76025	26	*	4	CHG	Multiple	promoter;gene	arm
1	76057	76223	167	*	18	CHG	Multiple	promoter;gene	arm
1	76248	76414	167	*	25	CHG	Multiple	gene	arm
1	76443	76513	71	*	11	CHG	Multiple	gene	arm
1	76542	76713	172	*	5	CHG	Multiple	gene;three_prime_UTR	arm
1	76786	76946	161	*	11	CHG	Multiple	TE	arm
1	77034	77100	67	*	6	CHG	Multiple	TE	arm
1	77165	77255	91	*	11	CHG	Multiple	TE	arm
1	77371	77410	40	*	5	CHG	Multiple	TE	arm
1	77513	77581	69	*	6	CHG	Multiple	intergenic	arm
1	77625	77768	144	*	9	CHG	Multiple	intergenic	arm
1	77851	77853	3	*	2	CHG	Single	intergenic	arm
1	78002	78140	139	*	9	CHG	Multiple	intergenic	arm
1	78192	78341	150	*	8	CHG	Multiple	intergenic	arm
1	78542	78672	131	*	6	CHG	Multiple	TE	arm
1	78794	78797	4	*	2	CHG	Multiple	intergenic	arm
1	78912	79075	164	*	11	CHG	Multiple	gene	arm
1	79173	79284	112	*	9	CHG	Multiple	promoter	arm
1	79377	79492	116	*	9	CHG	Multiple	promoter	arm
1	79622	79624	3	*	2	CHG	Single	promoter	arm
1	79774	79854	81	*	5	CHG	Multiple	promoter	arm
1	79936	80059	124	*	9	CHG	Multiple	promoter	arm
1	80108	80277	170	*	11	CHG	Multiple	promoter	arm
1	80326	80401	76	*	7	CHG	Multiple	promoter	arm
1	80535	80636	102	*	8	CHG	Multiple	intergenic	arm
1	80815	80907	93	*	4	CHG	Multiple	intergenic	arm
1	81092	81159	68	*	7	CHG	Multiple	intergenic	arm
1	81222	81329	108	*	8	CHG	Multiple	intergenic	arm
1	81436	81511	76	*	7	CHG	Multiple	intergenic	arm
1	81598	81655	58	*	4	CHG	Multiple	intergenic	arm
1	81738	81856	119	*	10	CHG	Multiple	intergenic	arm
1	81965	82006	42	*	4	CHG	Multiple	intergenic	arm
1	82165	82296	132	*	10	CHG	Multiple	intergenic	arm
1	82577	82675	99	*	6	CHG	Multiple	intergenic	arm
1	82781	82783	3	*	2	CHG	Single	intergenic	arm
1	83037	83130	94	*	7	CHG	Multiple	gene	arm
1	83197	83319	123	*	16	CHG	Multiple	gene	arm
1	83388	83500	113	*	17	CHG	Multiple	gene	arm
1	83527	83679	153	*	12	CHG	Multiple	gene	arm
1	83853	83924	72	*	8	CHG	Multiple	gene	arm
1	83961	84143	183	*	16	CHG	Multiple	gene	arm
1	84182	84363	182	*	16	CHG	Multiple	gene	arm
1	84406	84579	174	*	22	CHG	Multiple	gene	arm
1	84638	84726	89	*	9	CHG	Multiple	gene	arm
1	84857	84934	78	*	2	CHG	Multiple	promoter	arm
1	85020	85064	45	*	4	CHG	Multiple	promoter	arm
1	85187	85338	152	*	8	CHG	Multiple	promoter	arm
1	85502	85553	52	*	6	CHG	Multiple	promoter	arm
1	85722	85903	182	*	12	CHG	Multiple	promoter	arm
1	86046	86154	109	*	7	CHG	Multiple	promoter	arm
1	86230	86351	122	*	5	CHG	Multiple	promoter	arm
1	86510	86644	135	*	3	CHG	Multiple	gene;three_prime_UTR	arm
1	86762	86877	116	*	11	CHG	Multiple	gene	arm
1	86899	87040	142	*	16	CHG	Multiple	gene	arm
1	87133	87235	103	*	15	CHG	Multiple	gene	arm
1	87353	87390	38	*	6	CHG	Multiple	gene	arm
1	87502	87629	128	*	6	CHG	Multiple	promoter;gene	arm
1	87764	87764	1	*	1	CHG	Single	promoter;gene	arm
1	87889	88036	148	*	20	CHG	Multiple	promoter;gene	arm
1	88079	88155	77	*	8	CHG	Multiple	promoter;gene	arm
1	88214	88361	148	*	11	CHG	Multiple	promoter	arm
1	88468	88483	16	*	4	CHG	Multiple	promoter	arm
1	88574	88667	94	*	5	CHG	Multiple	promoter	arm
1	88786	88788	3	*	2	CHG	Single	promoter	arm
1	88897	89081	185	*	12	CHG	Multiple	promoter;five_prime_UTR;gene	arm
1	89125	89273	149	*	21	CHG	Multiple	promoter;gene	arm
1	89305	89323	19	*	4	CHG	Multiple	promoter;gene	arm
1	89402	89567	166	*	17	CHG	Multiple	promoter;gene	arm
1	89631	89682	52	*	10	CHG	Multiple	promoter;gene;three_prime_UTR	arm
1	89752	89877	126	*	12	CHG	Multiple	intergenic	arm
1	89938	90103	166	*	16	CHG	Multiple	promoter	arm
1	90153	90206	54	*	10	CHG	Multiple	promoter	arm
1	90248	90295	48	*	5	CHG	Multiple	promoter	arm
1	90337	90489	153	*	14	CHG	Multiple	promoter	arm
1	90537	90622	86	*	7	CHG	Multiple	promoter	arm
1	90711	90768	58	*	9	CHG	Multiple	promoter	arm
1	90925	91054	130	*	13	CHG	Multiple	promoter	arm
1	91188	91231	44	*	6	CHG	Multiple	promoter	arm
1	91369	91411	43	*	8	CHG	Multiple	five_prime_UTR;gene	arm
1	91475	91599	125	*	14	CHG	Multiple	five_prime_UTR;gene	arm
1	91649	91709	61	*	6	CHG	Multiple	gene	arm
1	91759	91784	26	*	5	CHG	Multiple	gene	arm
1	91822	92002	181	*	28	CHG	Multiple	gene	arm
1	92066	92154	89	*	8	CHG	Multiple	gene	arm
1	92194	92342	149	*	12	CHG	Multiple	gene	arm
1	92412	92435	24	*	8	CHG	Multiple	gene	arm
1	92539	92658	120	*	11	CHG	Multiple	gene	arm
1	92713	92873	161	*	22	CHG	Multiple	gene	arm
1	92953	92992	40	*	4	CHG	Multiple	gene	arm
1	93042	93185	144	*	20	CHG	Multiple	gene	arm
1	93268	93435	168	*	18	CHG	Multiple	gene	arm
1	93475	93579	105	*	15	CHG	Multiple	gene	arm
1	93694	93824	131	*	8	CHG	Multiple	gene	arm
1	93940	93984	45	*	7	CHG	Multiple	gene	arm
1	94038	94163	126	*	14	CHG	Multiple	gene	arm
1	94237	94413	177	*	21	CHG	Multiple	gene	arm
1	94453	94617	165	*	11	CHG	Multiple	promoter;gene	arm
1	94682	94841	160	*	18	CHG	Multiple	promoter;gene	arm
1	94893	94980	88	*	12	CHG	Multiple	promoter;gene	arm
1	95025	95164	140	*	13	CHG	Multiple	promoter;gene	arm
1	95250	95359	110	*	16	CHG	Multiple	promoter;gene	arm
1	95407	95571	165	*	20	CHG	Multiple	promoter;gene	arm
1	95636	95651	16	*	4	CHG	Multiple	promoter;gene;three_prime_UTR	arm
1	95723	95885	163	*	19	CHG	Multiple	promoter	arm
1	95956	96043	88	*	10	CHG	Multiple	promoter;five_prime_UTR;gene	arm
1	96107	96158	52	*	5	CHG	Multiple	promoter;gene	arm
1	96268	96428	161	*	13	CHG	Multiple	promoter;gene	arm
1	96483	96595	113	*	11	CHG	Multiple	promoter;gene	arm
1	96644	96695	52	*	13	CHG	Multiple	promoter;gene	arm
1	96720	96872	153	*	20	CHG	Multiple	promoter;gene	arm
1	96903	97009	107	*	8	CHG	Multiple	promoter;gene	arm
1	97064	97141	78	*	11	CHG	Multiple	promoter;gene	arm
1	97220	97301	82	*	7	CHG	Multiple	promoter;gene;three_prime_UTR	arm
1	97357	97469	113	*	11	CHG	Multiple	promoter;gene;three_prime_UTR	arm
1	97513	97692	180	*	17	CHG	Multiple	five_prime_UTR;gene	arm
1	97729	97782	54	*	9	CHG	Multiple	gene	arm
1	97907	97928	22	*	6	CHG	Multiple	gene	arm
1	98010	98171	162	*	22	CHG	Multiple	gene	arm
1	98216	98344	129	*	10	CHG	Multiple	gene	arm
1	98425	98502	78	*	10	CHG	Multiple	promoter;gene	arm
1	98559	98616	58	*	10	CHG	Multiple	promoter;gene	arm
1	98691	98834	144	*	11	CHG	Multiple	promoter;gene	arm
1	98879	98972	94	*	12	CHG	Multiple	promoter;gene	arm
1	99059	99073	15	*	3	CHG	Multiple	promoter;gene;three_prime_UTR	arm
1	99257	99259	3	*	2	CHG	Single	promoter	arm
1	99324	99467	144	*	14	CHG	Multiple	promoter	arm
1	99589	99621	33	*	4	CHG	Multiple	promoter	arm
1	99764	99914	151	*	15	CHG	Multiple	promoter	arm
1	99968	99968	1	*	1	CHG	Single	five_prime_UTR;gene	arm
1	100057	100211	155	*	18	CHG	Multiple	five_prime_UTR;gene	arm
1	100275	100455	181	*	14	CHG	Multiple	five_prime_UTR;gene	arm
1	100590	100722	133	*	12	CHG	Multiple	five_prime_UTR;gene	arm
1	100764	100896	133	*	11	CHG	Multiple	gene	arm
1	100975	101108	134	*	10	CHG	Multiple	gene	arm
1	101182	101259	78	*	6	CHG	Multiple	gene	arm
1	101316	101435	120	*	13	CHG	Multiple	gene	arm
1	101487	101655	169	*	16	CHG	Multiple	gene	arm
1	101815	101947	133	*	8	CHG	Multiple	intergenic	arm
1	102009	102011	3	*	2	CHG	Single	intergenic	arm
1	102151	102254	104	*	5	CHG	Multiple	intergenic	arm
1	102367	102395	29	*	3	CHG	Multiple	intergenic	arm
1	102496	102638	143	*	8	CHG	Multiple	intergenic	arm
1	102734	102764	31	*	3	CHG	Multiple	intergenic	arm
1	102869	103014	146	*	9	CHG	Multiple	intergenic	arm
1	103077	103191	115	*	6	CHG	Multiple	intergenic	arm
1	103275	103380	106	*	7	CHG	Multiple	intergenic	arm
1	103460	103573	114	*	8	CHG	Multiple	intergenic	arm
1	103641	103769	129	*	9	CHG	Multiple	intergenic	arm
1	103817	103964	148	*	11	CHG	Multiple	intergenic	arm
1	104071	104090	20	*	4	CHG	Multiple	intergenic	arm
1	104232	104395	164	*	11	CHG	Multiple	intergenic	arm
1	104515	104587	73	*	6	CHG	Multiple	gene;three_prime_UTR	arm
1	104722	104891	170	*	22	CHG	Multiple	gene	arm
1	104927	105021	95	*	15	CHG	Multiple	gene	arm
1	105048	105182	135	*	20	CHG	Multiple	gene	arm
1	105203	105341	139	*	15	CHG	Multiple	gene	arm
1	105393	105529	137	*	9	CHG	Multiple	promoter	arm
1	105576	105672	97	*	12	CHG	Multiple	promoter	arm
1	105760	105885	126	*	9	CHG	Multiple	promoter	arm
1	105978	106057	80	*	4	CHG	Multiple	promoter	arm
1	106170	106198	29	*	6	CHG	Multiple	promoter	arm
1	106381	106472	92	*	4	CHG	Multiple	promoter	arm
1	106663	106710	48	*	5	CHG	Multiple	promoter	arm
1	106878	106976	99	*	11	CHG	Multiple	intergenic	arm
1	107088	107198	111	*	2	CHG	Multiple	intergenic	arm
1	107316	107334	19	*	4	CHG	Multiple	intergenic	arm
1	107438	107519	82	*	9	CHG	Multiple	promoter	arm
1	107585	107745	161	*	12	CHG	Multiple	promoter	arm
1	107864	108029	166	*	7	CHG	Multiple	promoter	arm
1	108149	108251	103	*	10	CHG	Multiple	promoter	arm
1	108416	108416	1	*	1	CHG	Single	promoter	arm
1	108500	108631	132	*	7	CHG	Multiple	promoter	arm
1	108757	108799	43	*	6	CHG	Multiple	promoter	arm
1	108932	108990	59	*	6	CHG	Multiple	five_prime_UTR;gene	arm
1	109074	109188	115	*	12	CHG	Multiple	five_prime_UTR;gene	arm
1	109262	109365	104	*	8	CHG	Multiple	five_prime_UTR;gene	arm
1	109422	109533	112	*	14	CHG	Multiple	five_prime_UTR;gene	arm
1	109590	109754	165	*	11	CHG	Multiple	gene	arm
1	109807	109942	136	*	16	CHG	Multiple	gene	arm
1	109992	110039	48	*	8	CHG	Multiple	gene	arm
1	110094	110264	171	*	22	CHG	Multiple	gene	arm
1	110305	110428	124	*	19	CHG	Multiple	gene	arm
1	110456	110498	43	*	8	CHG	Multiple	gene	arm
1	110543	110624	82	*	9	CHG	Multiple	gene	arm
1	110669	110780	112	*	19	CHG	Multiple	gene	arm
1	110805	110955	151	*	24	CHG	Multiple	promoter;gene	arm
1	111008	111183	176	*	18	CHG	Multiple	promoter;gene	arm
1	111233	111417	185	*	21	CHG	Multiple	promoter;gene	arm
1	111480	111644	165	*	12	CHG	Multiple	promoter;gene;three_prime_UTR	arm
1	111690	111745	56	*	7	CHG	Multiple	promoter	arm
1	111820	111981	162	*	13	CHG	Multiple	promoter;gene	arm
1	112061	112105	45	*	5	CHG	Multiple	promoter	arm
1	112249	112392	144	*	7	CHG	Multiple	promoter;gene	arm
1	112451	112605	155	*	12	CHG	Multiple	promoter;gene	arm
1	112653	112791	139	*	10	CHG	Multiple	promoter;gene	arm
1	112873	112999	127	*	7	CHG	Multiple	promoter;gene	arm
1	113069	113195	127	*	10	CHG	Multiple	promoter;gene	arm
1	113289	113351	63	*	13	CHG	Multiple	promoter;gene	arm
1	113423	113549	127	*	11	CHG	Multiple	promoter;gene	arm
1	113587	113735	149	*	17	CHG	Multiple	promoter;gene	arm
1	113773	113888	116	*	7	CHG	Multiple	promoter;gene	arm
1	114188	114272	85	*	10	CHG	Multiple	promoter	arm
1	114313	114454	142	*	19	CHG	Multiple	gene	arm
1	114575	114682	108	*	11	CHG	Multiple	gene	arm
1	114848	115031	184	*	13	CHG	Multiple	gene	arm
1	115094	115277	184	*	25	CHG	Multiple	gene	arm
1	115303	115328	26	*	4	CHG	Multiple	gene;three_prime_UTR	arm
1	115430	115537	108	*	7	CHG	Multiple	promoter;gene;three_prime_UTR	arm
1	115661	115823	163	*	8	CHG	Multiple	promoter;gene	arm
1	115906	116033	128	*	15	CHG	Multiple	promoter;gene;three_prime_UTR	arm
1	116109	116204	96	*	8	CHG	Multiple	promoter	arm
1	116526	116648	123	*	3	CHG	Multiple	promoter	arm
1	116847	117025	179	*	10	CHG	Multiple	promoter;five_prime_UTR;gene	arm
1	117100	117261	162	*	13	CHG	Multiple	gene	arm
1	117327	117408	82	*	9	CHG	Multiple	gene	arm
1	117435	117518	84	*	15	CHG	Multiple	gene	arm
1	117546	117700	155	*	20	CHG	Multiple	gene	arm
1	117735	117816	82	*	7	CHG	Multiple	gene	arm
1	117849	117993	145	*	22	CHG	Multiple	promoter;gene	arm
1	118062	118193	132	*	19	CHG	Multiple	promoter;gene	arm
1	118219	118253	35	*	5	CHG	Multiple	promoter;gene	arm
1	118310	118465	156	*	23	CHG	Multiple	promoter;gene	arm
1	118489	118508	20	*	5	CHG	Multiple	promoter;gene	arm
1	118532	118711	180	*	13	CHG	Multiple	promoter;gene;three_prime_UTR	arm
1	118781	118847	67	*	9	CHG	Multiple	promoter	arm
1	118903	119021	119	*	14	CHG	Multiple	promoter	arm
1	119178	119259	82	*	7	CHG	Multiple	promoter	arm
1	119453	119591	139	*	12	CHG	Multiple	promoter;gene	arm
1	119639	119664	26	*	4	CHG	Multiple	promoter;gene	arm
1	119819	119888	70	*	4	CHG	Multiple	promoter;gene;three_prime_UTR	arm
1	120073	120073	1	*	1	CHG	Single	promoter	arm
1	120185	120308	124	*	7	CHG	Multiple	gene	arm
1	120345	120477	133	*	20	CHG	Multiple	gene	arm
1	120527	120687	161	*	14	CHG	Multiple	gene	arm
1	120731	120760	30	*	3	CHG	Multiple	gene	arm
1	120789	120819	31	*	3	CHG	Multiple	gene	arm
1	120848	120964	117	*	13	CHG	Multiple	gene	arm
1	121047	121071	25	*	4	CHG	Multiple	gene;three_prime_UTR	arm
1	121233	121409	177	*	14	CHG	Multiple	gene;three_prime_UTR	arm
1	121514	121526	13	*	4	CHG	Multiple	gene;three_prime_UTR	arm
1	121590	121702	113	*	17	CHG	Multiple	gene	arm
1	121727	121835	109	*	16	CHG	Multiple	gene	arm
1	121872	121986	115	*	17	CHG	Multiple	gene	arm
1	122004	122089	86	*	12	CHG	Multiple	gene	arm
1	122119	122202	84	*	7	CHG	Multiple	gene	arm
1	122268	122420	153	*	22	CHG	Multiple	gene	arm
1	122464	122525	62	*	7	CHG	Multiple	gene	arm
1	122577	122753	177	*	19	CHG	Multiple	gene	arm
1	122805	122983	179	*	24	CHG	Multiple	gene	arm
1	123012	123050	39	*	6	CHG	Multiple	gene	arm
1	123082	123266	185	*	24	CHG	Multiple	gene	arm
1	123296	123470	175	*	16	CHG	Multiple	gene	arm
1	123582	123698	117	*	9	CHG	Multiple	gene	arm
1	123769	123842	74	*	8	CHG	Multiple	gene	arm
1	123888	124057	170	*	20	CHG	Multiple	gene	arm
1	124117	124225	109	*	11	CHG	Multiple	gene	arm
1	124330	124417	88	*	7	CHG	Multiple	gene	arm
1	124507	124635	129	*	14	CHG	Multiple	gene	arm
1	124709	124799	91	*	19	CHG	Multiple	gene	arm
1	124870	124904	35	*	4	CHG	Multiple	gene	arm
1	124938	125093	156	*	22	CHG	Multiple	gene	arm
1	125127	125229	103	*	11	CHG	Multiple	gene	arm
1	125307	125442	136	*	9	CHG	Multiple	gene	arm
1	125475	125645	171	*	23	CHG	Multiple	gene	arm
1	125763	125851	89	*	12	CHG	Multiple	gene	arm
1	125936	126001	66	*	9	CHG	Multiple	gene	arm
1	126090	126128	39	*	8	CHG	Multiple	gene	arm
1	126174	126309	136	*	24	CHG	Multiple	gene	arm
1	126353	126402	50	*	6	CHG	Multiple	gene	arm
1	126443	126621	179	*	15	CHG	Multiple	gene	arm
1	126717	126877	161	*	14	CHG	Multiple	gene	arm
1	126930	127011	82	*	15	CHG	Multiple	gene	arm
1	127075	127251	177	*	29	CHG	Multiple	gene	arm
1	127311	127408	98	*	15	CHG	Multiple	gene	arm
1	127454	127568	115	*	11	CHG	Multiple	gene	arm
1	127623	127669	47	*	4	CHG	Multiple	gene	arm
1	127724	127785	62	*	6	CHG	Multiple	gene	arm
1	127906	127983	78	*	8	CHG	Multiple	gene	arm
1	128108	128169	62	*	11	CHG	Multiple	gene	arm
1	128197	128338	142	*	21	CHG	Multiple	gene	arm
1	128386	128448	63	*	10	CHG	Multiple	gene	arm
1	128482	128604	123	*	13	CHG	Multiple	gene	arm
1	128651	128745	95	*	10	CHG	Multiple	gene	arm
1	128828	128871	44	*	4	CHG	Multiple	gene	arm
1	128918	129069	152	*	18	CHG	Multiple	gene	arm
1	129148	129148	1	*	1	CHG	Single	gene	arm
1	129243	129379	137	*	8	CHG	Multiple	gene	arm
1	129530	129618	89	*	6	CHG	Multiple	gene	arm
1	129692	129778	87	*	7	CHG	Multiple	gene	arm
1	129848	129964	117	*	12	CHG	Multiple	gene	arm
1	130082	130152	71	*	3	CHG	Multiple	five_prime_UTR;gene	arm
1	130311	130400	90	*	8	CHG	Multiple	gene	arm
1	130486	130629	144	*	14	CHG	Multiple	five_prime_UTR;gene	arm
1	130777	130894	118	*	14	CHG	Multiple	promoter	arm
1	130978	130980	3	*	2	CHG	Single	promoter	arm
1	131171	131242	72	*	7	CHG	Multiple	promoter	arm
1	131294	131437	144	*	15	CHG	Multiple	promoter	arm
1	131617	131728	112	*	7	CHG	Multiple	promoter	arm
1	131807	131882	76	*	9	CHG	Multiple	promoter	arm
1	131980	131982	3	*	2	CHG	Single	promoter	arm
1	132080	132158	79	*	7	CHG	Multiple	intergenic	arm
1	132223	132318	96	*	11	CHG	Multiple	intergenic	arm
1	132422	132518	97	*	8	CHG	Multiple	gene	arm
1	132589	132697	109	*	9	CHG	Multiple	gene	arm
1	132734	132823	90	*	13	CHG	Multiple	gene	arm
1	132860	133031	172	*	17	CHG	Multiple	gene	arm
1	133075	133191	117	*	13	CHG	Multiple	gene	arm
1	133247	133266	20	*	4	CHG	Multiple	gene	arm
1	133346	133481	136	*	12	CHG	Multiple	gene	arm
1	133518	133689	172	*	17	CHG	Multiple	gene	arm
1	133740	133848	109	*	9	CHG	Multiple	gene	arm
1	133887	133998	112	*	12	CHG	Multiple	gene	arm
1	134041	134209	169	*	14	CHG	Multiple	gene	arm
1	134263	134403	141	*	20	CHG	Multiple	gene	arm
1	134462	134584	123	*	11	CHG	Multiple	gene	arm
1	134666	134810	145	*	13	CHG	Multiple	promoter;gene	arm
1	134898	135075	178	*	12	CHG	Multiple	promoter;gene	arm
1	135158	135258	101	*	10	CHG	Multiple	promoter;five_prime_UTR;gene	arm
1	135454	135552	99	*	8	CHG	Multiple	promoter;gene	arm
1	135627	135681	55	*	9	CHG	Multiple	promoter;gene	arm
1	135708	135869	162	*	17	CHG	Multiple	promoter;five_prime_UTR;gene	arm
1	135950	136052	103	*	9	CHG	Multiple	promoter	arm
1	136104	136208	105	*	11	CHG	Multiple	promoter;five_prime_UTR;gene	arm
1	136373	136466	94	*	13	CHG	Multiple	promoter;gene	arm
1	136527	136681	155	*	14	CHG	Multiple	promoter;gene	arm
1	136736	136806	71	*	12	CHG	Multiple	promoter;gene	arm
1	136926	137090	165	*	10	CHG	Multiple	promoter;gene	arm
1	137127	137267	141	*	17	CHG	Multiple	promoter;gene	arm
1	137301	137351	51	*	8	CHG	Multiple	promoter;gene	arm
1	137388	137493	106	*	14	CHG	Multiple	promoter;gene	arm
1	137527	137579	53	*	7	CHG	Multiple	promoter;gene	arm
1	137634	137784	151	*	10	CHG	Multiple	promoter;gene	arm
1	137845	137986	142	*	11	CHG	Multiple	promoter;gene	arm
1	138052	138203	152	*	13	CHG	Multiple	promoter;gene;three_prime_UTR	arm
1	138251	138419	169	*	12	CHG	Multiple	promoter	arm
1	138474	138651	178	*	24	CHG	Multiple	gene	arm
1	138674	138779	106	*	13	CHG	Multiple	gene	arm
1	138866	138931	66	*	11	CHG	Multiple	gene	arm
1	138998	139114	117	*	20	CHG	Multiple	gene	arm
1	139146	139289	144	*	22	CHG	Multiple	gene	arm
1	139368	139548	181	*	11	CHG	Multiple	gene	arm
1	139649	139800	152	*	10	CHG	Multiple	intergenic	arm
1	139840	140007	168	*	16	CHG	Multiple	intergenic	arm
1	140039	140067	29	*	5	CHG	Multiple	intergenic	arm
1	140173	140342	170	*	16	CHG	Multiple	intergenic	arm
1	140428	140539	112	*	7	CHG	Multiple	promoter	arm
1	140612	140780	169	*	10	CHG	Multiple	promoter	arm
1	140835	140878	44	*	3	CHG	Multiple	promoter	arm
1	141101	141127	27	*	4	CHG	Multiple	promoter	arm
1	141328	141360	33	*	3	CHG	Multiple	promoter	arm
1	141481	141642	162	*	8	CHG	Multiple	promoter	arm
1	141780	141797	18	*	3	CHG	Multiple	promoter	arm
1	141906	141980	75	*	3	CHG	Multiple	promoter	arm
1	142078	142246	169	*	16	CHG	Multiple	promoter;gene	arm
1	142339	142339	1	*	1	CHG	Single	promoter;gene	arm
1	142389	142391	3	*	2	CHG	Single	promoter;gene	arm
1	142441	142565	125	*	23	CHG	Multiple	promoter;gene	arm
1	142605	142762	158	*	15	CHG	Multiple	promoter;gene	arm
1	142848	142911	64	*	10	CHG	Multiple	promoter;gene	arm
1	142960	143102	143	*	9	CHG	Multiple	promoter;gene;three_prime_UTR	arm
1	143189	143282	94	*	14	CHG	Multiple	promoter	arm
1	143364	143464	101	*	11	CHG	Multiple	promoter	arm
1	143512	143577	66	*	8	CHG	Multiple	promoter	arm
1	143613	143715	103	*	10	CHG	Multiple	five_prime_UTR;gene	arm
1	143758	143874	117	*	15	CHG	Multiple	gene	arm
1	143921	144083	163	*	15	CHG	Multiple	gene	arm
1	144187	144338	152	*	16	CHG	Multiple	gene	arm
1	144390	144546	157	*	22	CHG	Multiple	gene	arm
1	144581	144745	165	*	12	CHG	Multiple	gene	arm
1	144823	144981	159	*	14	CHG	Multiple	gene	arm
1	145135	145237	103	*	9	CHG	Multiple	gene	arm
1	145325	145390	66	*	8	CHG	Multiple	gene	arm
1	145540	145656	117	*	11	CHG	Multiple	gene;three_prime_UTR	arm
1	145747	145845	99	*	4	CHG	Multiple	promoter	arm
1	146137	146276	140	*	12	CHG	Multiple	promoter	arm
1	146404	146486	83	*	9	CHG	Multiple	promoter	arm
1	146816	146882	67	*	3	CHG	Multiple	promoter	arm
1	146959	147121	163	*	10	CHG	Multiple	promoter	arm
1	147171	147278	108	*	7	CHG	Multiple	five_prime_UTR;gene	arm
1	147328	147378	51	*	4	CHG	Multiple	gene	arm
1	147449	147533	85	*	9	CHG	Multiple	gene	arm
1	147658	147684	27	*	8	CHG	Multiple	gene	arm
1	147818	147859	42	*	7	CHG	Multiple	gene;three_prime_UTR	arm
1	147956	148012	57	*	7	CHG	Multiple	intergenic	arm
1	148123	148199	77	*	4	CHG	Multiple	gene;three_prime_UTR	arm
1	148349	148394	46	*	4	CHG	Multiple	gene	arm
1	148484	148555	72	*	5	CHG	Multiple	gene	arm
1	148600	148717	118	*	9	CHG	Multiple	gene	arm
1	148760	148805	46	*	5	CHG	Multiple	gene	arm
1	148865	148992	128	*	10	CHG	Multiple	gene	arm
1	149036	149077	42	*	9	CHG	Multiple	gene	arm
1	149198	149308	111	*	13	CHG	Multiple	gene	arm
1	149382	149431	50	*	5	CHG	Multiple	gene	arm
1	149468	149568	101	*	11	CHG	Multiple	gene	arm
1	149601	149755	155	*	13	CHG	Multiple	gene	arm
1	149870	149872	3	*	2	CHG	Single	promoter	arm
1	149972	150070	99	*	9	CHG	Multiple	promoter	arm
1	150132	150311	180	*	18	CHG	Multiple	promoter	arm
1	150409	150568	160	*	15	CHG	Multiple	promoter	arm
1	150641	150758	118	*	5	CHG	Multiple	promoter;gene;three_prime_UTR	arm
1	150836	150873	38	*	3	CHG	Multiple	promoter;gene;three_prime_UTR	arm
1	150958	151048	91	*	5	CHG	Multiple	promoter;gene;three_prime_UTR	arm
1	151124	151304	181	*	18	CHG	Multiple	promoter;gene	arm
1	151403	151546	144	*	19	CHG	Multiple	gene	arm
1	151575	151652	78	*	11	CHG	Multiple	promoter;gene	arm
1	151685	151807	123	*	16	CHG	Multiple	promoter;gene	arm
1	151914	152091	178	*	17	CHG	Multiple	promoter;gene	arm
1	152170	152343	174	*	15	CHG	Multiple	promoter	arm
1	152420	152573	154	*	18	CHG	Multiple	promoter	arm
1	152857	152944	88	*	12	CHG	Multiple	promoter	arm
1	153047	153129	83	*	4	CHG	Multiple	promoter	arm
1	153182	153361	180	*	10	CHG	Multiple	promoter;gene	arm
1	153429	153515	87	*	10	CHG	Multiple	promoter;gene	arm
1	153582	153654	73	*	3	CHG	Multiple	promoter;gene	arm
1	153738	153916	179	*	8	CHG	Multiple	gene	arm
1	153996	154033	38	*	4	CHG	Multiple	gene	arm
1	154113	154236	124	*	8	CHG	Multiple	gene	arm
1	154423	154583	161	*	10	CHG	Multiple	gene;three_prime_UTR	arm
1	154676	154712	37	*	3	CHG	Multiple	gene	arm
1	154780	154882	103	*	8	CHG	Multiple	gene	arm
1	154953	155010	58	*	5	CHG	Multiple	gene	arm
1	155052	155209	158	*	12	CHG	Multiple	gene	arm
1	155261	155327	67	*	12	CHG	Multiple	gene	arm
1	155390	155570	181	*	15	CHG	Multiple	gene	arm
1	155627	155648	22	*	5	CHG	Multiple	gene	arm
1	155675	155818	144	*	17	CHG	Multiple	gene	arm
1	155851	156007	157	*	10	CHG	Multiple	gene	arm
1	156083	156085	3	*	2	CHG	Single	promoter	arm
1	156224	156340	117	*	6	CHG	Multiple	promoter	arm
1	156462	156582	121	*	9	CHG	Multiple	promoter	arm
1	156668	156713	46	*	6	CHG	Multiple	promoter	arm
1	156769	156873	105	*	9	CHG	Multiple	promoter;gene;three_prime_UTR	arm
1	156933	156977	45	*	5	CHG	Multiple	promoter;gene;three_prime_UTR	arm
1	157021	157133	113	*	21	CHG	Multiple	promoter;gene	arm
1	157269	157386	118	*	18	CHG	Multiple	promoter;gene	arm
1	157421	157488	68	*	8	CHG	Multiple	promoter;gene	arm
1	157533	157706	174	*	17	CHG	Multiple	gene	arm
1	157784	157942	159	*	16	CHG	Multiple	gene	arm
1	157990	158085	96	*	9	CHG	Multiple	gene	arm
1	158235	158260	26	*	3	CHG	Multiple	gene	arm
1	158284	158421	138	*	21	CHG	Multiple	gene	arm
1	158445	158445	1	*	1	CHG	Single	gene	arm
1	158555	158683	129	*	13	CHG	Multiple	five_prime_UTR;gene	arm
1	158746	158810	65	*	5	CHG	Multiple	promoter	arm
1	158872	158979	108	*	7	CHG	Multiple	promoter	arm
1	159061	159140	80	*	6	CHG	Multiple	promoter	arm
1	159260	159427	168	*	9	CHG	Multiple	promoter	arm
1	159552	159604	53	*	8	CHG	Multiple	promoter	arm
1	159668	159740	73	*	7	CHG	Multiple	promoter	arm
1	159827	159926	100	*	8	CHG	Multiple	promoter;gene;three_prime_UTR	arm
1	159993	160165	173	*	11	CHG	Multiple	promoter;gene	arm
1	160229	160305	77	*	10	CHG	Multiple	gene	arm
1	160369	160520	152	*	18	CHG	Multiple	gene	arm
1	160568	160635	68	*	16	CHG	Multiple	gene	arm
1	160660	160735	76	*	11	CHG	Multiple	gene	arm
1	160760	160930	171	*	21	CHG	Multiple	gene	arm
1	160974	161124	151	*	18	CHG	Multiple	gene	arm
1	161169	161285	117	*	14	CHG	Multiple	gene	arm
1	161320	161477	158	*	17	CHG	Multiple	gene	arm
1	161543	161691	149	*	16	CHG	Multiple	gene	arm
1	161742	161920	179	*	12	CHG	Multiple	gene	arm
1	161963	162083	121	*	15	CHG	Multiple	promoter;gene	arm
1	162120	162289	170	*	17	CHG	Multiple	promoter;gene	arm
1	162319	162461	143	*	7	CHG	Multiple	promoter;gene	arm
1	162504	162622	119	*	10	CHG	Multiple	promoter;five_prime_UTR;gene	arm
1	162686	162769	84	*	4	CHG	Multiple	promoter	arm
1	162866	162928	63	*	4	CHG	Multiple	promoter	arm
1	163071	163073	3	*	2	CHG	Single	promoter	arm
1	163187	163265	79	*	8	CHG	Multiple	promoter	arm
1	163392	163531	140	*	17	CHG	Multiple	promoter;gene	arm
1	163635	163790	156	*	14	CHG	Multiple	promoter;gene	arm
1	163888	164014	127	*	18	CHG	Multiple	promoter;gene	arm
1	164057	164094	38	*	6	CHG	Multiple	promoter;gene	arm
1	164187	164257	71	*	10	CHG	Multiple	gene	arm
1	164321	164423	103	*	12	CHG	Multiple	gene	arm
1	164462	164627	166	*	20	CHG	Multiple	gene	arm
1	164651	164803	153	*	17	CHG	Multiple	gene	arm
1	164839	164938	100	*	12	CHG	Multiple	gene	arm
1	164977	165148	172	*	15	CHG	Multiple	gene	arm
1	165218	165319	102	*	8	CHG	Multiple	gene	arm
1	165378	165448	71	*	6	CHG	Multiple	gene	arm
1	165511	165667	157	*	23	CHG	Multiple	promoter;gene	arm
1	165742	165819	78	*	7	CHG	Multiple	promoter;gene	arm
1	165938	166073	136	*	11	CHG	Multiple	promoter;gene	arm
1	166172	166271	100	*	5	CHG	Multiple	promoter;gene	arm
1	166318	166365	48	*	3	CHG	Multiple	promoter	arm
1	166428	166593	166	*	13	CHG	Multiple	promoter	arm
1	166746	166921	176	*	8	CHG	Multiple	promoter;gene;three_prime_UTR	arm
1	166996	167125	130	*	13	CHG	Multiple	gene	arm
1	167147	167266	120	*	22	CHG	Multiple	gene	arm
1	167326	167374	49	*	7	CHG	Multiple	promoter;gene	arm
1	167399	167536	138	*	17	CHG	Multiple	promoter;gene	arm
1	167563	167649	87	*	16	CHG	Multiple	promoter;gene	arm
1	167666	167753	88	*	16	CHG	Multiple	promoter;gene	arm
1	167770	167869	100	*	7	CHG	Multiple	promoter;five_prime_UTR;gene	arm
1	167930	168098	169	*	15	CHG	Multiple	promoter	arm
1	168143	168145	3	*	2	CHG	Single	promoter	arm
1	168223	168396	174	*	15	CHG	Multiple	promoter	arm
1	168550	168697	148	*	11	CHG	Multiple	promoter	arm
1	168787	168836	50	*	8	CHG	Multiple	promoter;gene	arm
1	168912	169083	172	*	8	CHG	Multiple	promoter;gene	arm
1	169126	169282	157	*	15	CHG	Multiple	promoter;gene	arm
1	169344	169499	156	*	8	CHG	Multiple	gene	arm
1	169619	169687	69	*	7	CHG	Multiple	gene	arm
1	169751	169892	142	*	12	CHG	Multiple	gene	arm
1	169976	170124	149	*	9	CHG	Multiple	gene	arm
1	170255	170299	45	*	10	CHG	Multiple	gene	arm
1	170348	170505	158	*	18	CHG	Multiple	gene	arm
1	170576	170702	127	*	12	CHG	Multiple	gene	arm
1	170758	170940	183	*	16	CHG	Multiple	gene	arm
1	171009	171153	145	*	12	CHG	Multiple	gene	arm
1	171335	171477	143	*	16	CHG	Multiple	intergenic	arm
1	171542	171544	3	*	2	CHG	Single	intergenic	arm
1	171594	171738	145	*	16	CHG	Multiple	intergenic	arm
1	171827	171846	20	*	6	CHG	Multiple	promoter	arm
1	171912	172072	161	*	17	CHG	Multiple	promoter	arm
1	172166	172173	8	*	4	CHG	Multiple	promoter;gene;three_prime_UTR	arm
1	172296	172389	94	*	5	CHG	Multiple	promoter;gene	arm
1	172416	172569	154	*	19	CHG	Multiple	promoter;gene	arm
1	172604	172787	184	*	26	CHG	Multiple	promoter;gene	arm
1	172866	172951	86	*	3	CHG	Multiple	promoter;five_prime_UTR;gene	arm
1	173042	173129	88	*	4	CHG	Multiple	promoter	arm
1	173271	173455	185	*	12	CHG	Multiple	promoter;gene	arm
1	173504	173616	113	*	13	CHG	Multiple	promoter	arm
1	173680	173733	54	*	3	CHG	Multiple	promoter	arm
1	173797	173835	39	*	3	CHG	Multiple	promoter	arm
1	173954	174031	78	*	4	CHG	Multiple	promoter	arm
1	174127	174267	141	*	8	CHG	Multiple	promoter	arm
1	174392	174558	167	*	8	CHG	Multiple	promoter	arm
1	174633	174803	171	*	9	CHG	Multiple	promoter	arm
1	174993	175125	133	*	7	CHG	Multiple	promoter	arm
1	175196	175198	3	*	2	CHG	Single	promoter	arm
1	175372	175475	104	*	5	CHG	Multiple	promoter	arm
1	175725	175727	3	*	2	CHG	Single	promoter	arm
1	175830	175937	108	*	11	CHG	Multiple	gene	arm
1	175987	176038	52	*	7	CHG	Multiple	gene	arm
1	176204	176384	181	*	13	CHG	Multiple	five_prime_UTR;gene	arm
1	176438	176473	36	*	6	CHG	Multiple	gene	arm
1	176643	176749	107	*	12	CHG	Multiple	gene	arm
1	176830	176832	3	*	2	CHG	Single	gene	arm
1	176964	177119	156	*	13	CHG	Multiple	gene	arm
1	177167	177351	185	*	13	CHG	Multiple	gene	arm
1	177411	177541	131	*	10	CHG	Multiple	gene	arm
1	177608	177791	184	*	15	CHG	Multiple	gene	arm
1	177853	177979	127	*	12	CHG	Multiple	gene	arm
1	178011	178105	95	*	7	CHG	Multiple	gene;three_prime_UTR	arm
1	178207	178315	109	*	10	CHG	Multiple	gene;three_prime_UTR	arm
1	178390	178474	85	*	3	CHG	Multiple	intergenic	arm
1	178567	178578	12	*	3	CHG	Multiple	intergenic	arm
1	178662	178828	167	*	13	CHG	Multiple	intergenic	arm
1	178898	179002	105	*	9	CHG	Multiple	intergenic	arm
1	179077	179205	129	*	11	CHG	Multiple	intergenic	arm
1	179327	179367	41	*	3	CHG	Multiple	intergenic	arm
1	179601	179706	106	*	6	CHG	Multiple	intergenic	arm
1	179794	179948	155	*	11	CHG	Multiple	intergenic	arm
1	180013	180165	153	*	7	CHG	Multiple	gene;three_prime_UTR	arm
1	180263	180362	100	*	4	CHG	Multiple	gene;three_prime_UTR	arm
1	180511	180610	100	*	9	CHG	Multiple	gene	arm
1	180667	180808	142	*	12	CHG	Multiple	gene	arm
1	180983	180985	3	*	2	CHG	Single	gene	arm
1	181101	181237	137	*	15	CHG	Multiple	gene	arm
1	181288	181425	138	*	13	CHG	Multiple	gene	arm
1	181517	181665	149	*	12	CHG	Multiple	gene	arm
1	181720	181803	84	*	7	CHG	Multiple	gene	arm
1	181907	182004	98	*	6	CHG	Multiple	gene	arm
1	182073	182138	66	*	4	CHG	Multiple	five_prime_UTR;gene	arm
1	182231	182318	88	*	10	CHG	Multiple	five_prime_UTR;gene	arm
1	182450	182499	50	*	5	CHG	Multiple	promoter	arm
1	182611	182698	88	*	5	CHG	Multiple	promoter	arm
1	182780	182896	117	*	9	CHG	Multiple	promoter	arm
1	183056	183058	3	*	2	CHG	Single	promoter	arm
1	183231	183336	106	*	5	CHG	Multiple	promoter	arm
1	183449	183578	130	*	9	CHG	Multiple	promoter	arm
1	183627	183740	114	*	9	CHG	Multiple	promoter	arm
1	183842	183986	145	*	8	CHG	Multiple	promoter	arm
1	184104	184144	41	*	4	CHG	Multiple	promoter	arm
1	184295	184378	84	*	7	CHG	Multiple	promoter	arm
1	184470	184605	136	*	9	CHG	Multiple	promoter	arm
1	184683	184760	78	*	7	CHG	Multiple	promoter	arm
1	184867	185034	168	*	15	CHG	Multiple	promoter	arm
1	185097	185220	124	*	8	CHG	Multiple	five_prime_UTR;gene	arm
1	185287	185409	123	*	13	CHG	Multiple	gene	arm
1	185441	185612	172	*	21	CHG	Multiple	gene	arm
1	185699	185719	21	*	4	CHG	Multiple	promoter;gene	arm
1	185756	185935	180	*	20	CHG	Multiple	promoter;gene	arm
1	185991	186036	46	*	7	CHG	Multiple	promoter;gene	arm
1	186136	186256	121	*	16	CHG	Multiple	promoter;gene	arm
1	186337	186467	131	*	17	CHG	Multiple	promoter;gene	arm
1	186570	186634	65	*	3	CHG	Multiple	promoter;gene;three_prime_UTR	arm
1	186701	186821	121	*	9	CHG	Multiple	promoter;gene;three_prime_UTR	arm
1	186881	187049	169	*	16	CHG	Multiple	promoter	arm
1	187110	187112	3	*	2	CHG	Single	promoter	arm
1	187246	187317	72	*	10	CHG	Multiple	gene	arm
1	187353	187422	70	*	12	CHG	Multiple	gene	arm
1	187458	187599	142	*	20	CHG	Multiple	gene	arm
1	187633	187762	130	*	17	CHG	Multiple	gene	arm
1	187818	187929	112	*	8	CHG	Multiple	gene	arm
1	188003	188176	174	*	19	CHG	Multiple	gene	arm
1	188238	188388	151	*	21	CHG	Multiple	gene	arm
1	188431	188578	148	*	16	CHG	Multiple	gene	arm
1	188662	188793	132	*	12	CHG	Multiple	gene	arm
1	188832	188964	133	*	20	CHG	Multiple	gene	arm
1	189016	189116	101	*	10	CHG	Multiple	gene	arm
1	189162	189313	152	*	14	CHG	Multiple	promoter;gene	arm
1	189369	189464	96	*	16	CHG	Multiple	promoter;gene	arm
1	189559	189561	3	*	2	CHG	Single	promoter;gene	arm
1	189637	189768	132	*	19	CHG	Multiple	promoter;gene	arm
1	189846	189848	3	*	2	CHG	Single	promoter;gene;three_prime_UTR	arm
1	189914	190088	175	*	16	CHG	Multiple	promoter;gene;three_prime_UTR	arm
1	190163	190342	180	*	11	CHG	Multiple	promoter	arm
1	190417	190554	138	*	10	CHG	Multiple	promoter	arm
1	190603	190703	101	*	8	CHG	Multiple	gene	arm
1	190784	190870	87	*	10	CHG	Multiple	gene	arm
1	190912	191067	156	*	14	CHG	Multiple	gene	arm
1	191153	191176	24	*	4	CHG	Multiple	gene	arm
1	191291	191340	50	*	3	CHG	Multiple	gene	arm
1	191403	191522	120	*	9	CHG	Multiple	gene	arm
1	191594	191653	60	*	10	CHG	Multiple	gene	arm
1	191715	191842	128	*	10	CHG	Multiple	gene	arm
1	191890	192010	121	*	13	CHG	Multiple	gene	arm
1	192094	192200	107	*	9	CHG	Multiple	gene	arm
1	192242	192418	177	*	14	CHG	Multiple	intergenic	arm
1	192550	192593	44	*	3	CHG	Multiple	intergenic	arm
1	192661	192839	179	*	24	CHG	Multiple	gene	arm
1	192969	193132	164	*	9	CHG	Multiple	gene	arm
1	193353	193403	51	*	6	CHG	Multiple	gene	arm
1	193494	193571	78	*	6	CHG	Multiple	gene	arm
1	193680	193682	3	*	2	CHG	Single	promoter;TE	arm
1	193914	193920	7	*	4	CHG	Multiple	promoter;TE	arm
1	194177	194235	59	*	3	CHG	Multiple	promoter;TE	arm
1	194306	194456	151	*	7	CHG	Multiple	promoter	arm
1	194533	194571	39	*	4	CHG	Multiple	promoter	arm
1	194655	194764	110	*	6	CHG	Multiple	promoter	arm
1	194853	194858	6	*	3	CHG	Multiple	promoter	arm
1	195068	195068	1	*	1	CHG	Single	promoter	arm
1	195138	195254	117	*	13	CHG	Multiple	promoter	arm
1	195349	195351	3	*	2	CHG	Single	promoter	arm
1	195540	195588	49	*	6	CHG	Multiple	promoter	arm
1	195685	195770	86	*	10	CHG	Multiple	promoter	arm
1	195872	195954	83	*	13	CHG	Multiple	five_prime_UTR;gene	arm
1	195986	196065	80	*	9	CHG	Multiple	gene	arm
1	196114	196289	176	*	26	CHG	Multiple	gene	arm
1	196320	196427	108	*	12	CHG	Multiple	gene	arm
1	196461	196592	132	*	7	CHG	Multiple	gene	arm
1	196699	196821	123	*	5	CHG	Multiple	gene	arm
1	196908	196955	48	*	8	CHG	Multiple	gene	arm
1	197057	197125	69	*	8	CHG	Multiple	gene	arm
1	197217	197284	68	*	9	CHG	Multiple	gene	arm
1	197353	197431	79	*	8	CHG	Multiple	gene	arm
1	197495	197546	52	*	3	CHG	Multiple	gene	arm
1	197601	197717	117	*	12	CHG	Multiple	gene	arm
1	197786	197892	107	*	10	CHG	Multiple	gene	arm
1	197968	198047	80	*	7	CHG	Multiple	gene;three_prime_UTR	arm
1	198110	198161	52	*	3	CHG	Multiple	promoter;gene;three_prime_UTR	arm
1	198247	198368	122	*	18	CHG	Multiple	promoter;gene;three_prime_UTR	arm
1	198444	198617	174	*	5	CHG	Multiple	promoter;gene;three_prime_UTR	arm
1	198795	198797	3	*	2	CHG	Single	promoter	arm
1	198875	198997	123	*	6	CHG	Multiple	promoter	arm
1	199254	199270	17	*	3	CHG	Multiple	promoter	arm
1	199421	199581	161	*	21	CHG	Multiple	promoter	arm
1	199653	199775	123	*	13	CHG	Multiple	five_prime_UTR;gene	arm
1	199805	199983	179	*	12	CHG	Multiple	five_prime_UTR;gene	arm
1	200065	200130	66	*	9	CHG	Multiple	gene	arm
1	200195	200350	156	*	10	CHG	Multiple	gene	arm
1	200508	200633	126	*	7	CHG	Multiple	gene	arm
1	200700	200706	7	*	4	CHG	Multiple	promoter;gene	arm
1	200773	200796	24	*	5	CHG	Multiple	promoter;gene	arm
1	200855	200980	126	*	17	CHG	Multiple	promoter;gene	arm
1	201009	201084	76	*	7	CHG	Multiple	promoter;gene	arm
1	201145	201201	57	*	14	CHG	Multiple	promoter;gene	arm
1	201243	201408	166	*	25	CHG	Multiple	promoter;gene	arm
1	201465	201597	133	*	15	CHG	Multiple	promoter;gene	arm
1	201778	201892	115	*	17	CHG	Multiple	promoter	arm
1	201926	201929	4	*	2	CHG	Multiple	promoter	arm
1	201963	202090	128	*	11	CHG	Multiple	promoter	arm
1	202139	202301	163	*	8	CHG	Multiple	five_prime_UTR;gene	arm
1	202370	202525	156	*	16	CHG	Multiple	gene	arm
1	202686	202804	119	*	7	CHG	Multiple	gene	arm
1	202967	203030	64	*	10	CHG	Multiple	gene	arm
1	203073	203198	126	*	13	CHG	Multiple	gene	arm
1	203264	203429	166	*	21	CHG	Multiple	gene	arm
1	203452	203597	146	*	25	CHG	Multiple	gene	arm
1	203669	203775	107	*	10	CHG	Multiple	promoter;gene;three_prime_UTR	arm
1	203829	203952	124	*	18	CHG	Multiple	promoter;gene;three_prime_UTR	arm
1	204026	204172	147	*	9	CHG	Multiple	promoter;gene;three_prime_UTR	arm
1	204256	204314	59	*	4	CHG	Multiple	promoter;gene;three_prime_UTR	arm
1	204380	204536	157	*	13	CHG	Multiple	promoter	arm
1	204676	204825	150	*	8	CHG	Multiple	promoter	arm
1	204943	205112	170	*	15	CHG	Multiple	promoter	arm
1	205269	205438	170	*	24	CHG	Multiple	gene	arm
1	205497	205614	118	*	19	CHG	Multiple	gene	arm
1	205660	205812	153	*	12	CHG	Multiple	gene	arm
1	205854	205961	108	*	12	CHG	Multiple	gene	arm
1	206055	206127	73	*	4	CHG	Multiple	gene	arm
1	206267	206383	117	*	5	CHG	Multiple	gene	arm
1	206482	206601	120	*	6	CHG	Multiple	gene	arm
1	206689	206739	51	*	8	CHG	Multiple	gene	arm
1	206780	206950	171	*	20	CHG	Multiple	gene	arm
1	206998	207004	7	*	4	CHG	Multiple	gene	arm
1	207055	207223	169	*	19	CHG	Multiple	gene	arm
1	207322	207328	7	*	3	CHG	Multiple	gene	arm
1	207416	207507	92	*	4	CHG	Multiple	intergenic	arm
1	207595	207677	83	*	2	CHG	Multiple	intergenic	arm
1	207791	207793	3	*	2	CHG	Single	intergenic	arm
1	207861	208012	152	*	13	CHG	Multiple	promoter	arm
1	208257	208301	45	*	3	CHG	Multiple	promoter;TE	arm
1	208520	208520	1	*	1	CHG	Single	promoter;TE	arm
1	208586	208753	168	*	13	CHG	Multiple	promoter;TE	arm
1	208826	208967	142	*	8	CHG	Multiple	promoter;TE	arm
1	209111	209113	3	*	2	CHG	Single	promoter;TE	arm
1	209332	209440	109	*	8	CHG	Multiple	promoter;gene	arm
1	209566	209644	79	*	8	CHG	Multiple	gene	arm
1	209701	209703	3	*	2	CHG	Single	gene	arm
1	209760	209943	184	*	8	CHG	Multiple	gene	arm
1	210021	210170	150	*	12	CHG	Multiple	gene	arm
1	210227	210305	79	*	10	CHG	Multiple	gene	arm
1	210364	210509	146	*	14	CHG	Multiple	gene	arm
1	210540	210661	122	*	7	CHG	Multiple	gene	arm
1	210738	210843	106	*	6	CHG	Multiple	gene	arm
1	211010	211139	130	*	13	CHG	Multiple	gene	arm
1	211227	211344	118	*	10	CHG	Multiple	gene	arm
1	211431	211578	148	*	11	CHG	Multiple	gene	arm
1	211632	211788	157	*	20	CHG	Multiple	gene	arm
1	211881	211997	117	*	7	CHG	Multiple	gene	arm
1	212031	212055	25	*	5	CHG	Multiple	gene	arm
1	212089	212211	123	*	11	CHG	Multiple	gene	arm
1	212282	212443	162	*	6	CHG	Multiple	gene	arm
1	212543	212545	3	*	2	CHG	Single	gene	arm
1	212668	212827	160	*	15	CHG	Multiple	promoter;gene	arm
1	212880	213032	153	*	10	CHG	Multiple	promoter;gene;three_prime_UTR	arm
1	213104	213235	132	*	12	CHG	Multiple	promoter	arm
1	213304	213304	1	*	1	CHG	Single	promoter	arm
1	213389	213545	157	*	9	CHG	Multiple	promoter	arm
1	213614	213640	27	*	4	CHG	Multiple	promoter	arm
1	213741	213875	135	*	12	CHG	Multiple	promoter;TE	arm
1	214041	214223	183	*	8	CHG	Multiple	promoter;TE	arm
1	214315	214448	134	*	10	CHG	Multiple	gene	arm
1	214506	214622	117	*	13	CHG	Multiple	gene	arm
1	214699	214782	84	*	7	CHG	Multiple	gene	arm
1	214844	214898	55	*	13	CHG	Multiple	gene	arm
1	215003	215084	82	*	6	CHG	Multiple	gene	arm
1	215330	215499	170	*	17	CHG	Multiple	gene	arm
1	215652	215693	42	*	9	CHG	Multiple	gene	arm
1	215808	215984	177	*	10	CHG	Multiple	gene	arm
1	216041	216148	108	*	8	CHG	Multiple	gene	arm
1	216224	216366	143	*	16	CHG	Multiple	gene	arm
1	216394	216474	81	*	10	CHG	Multiple	gene	arm
1	216529	216667	139	*	13	CHG	Multiple	gene	arm
1	216705	216781	77	*	10	CHG	Multiple	gene	arm
1	216868	216946	79	*	5	CHG	Multiple	gene	arm
1	217009	217164	156	*	15	CHG	Multiple	gene	arm
1	217215	217321	107	*	13	CHG	Multiple	gene	arm
1	217408	217569	162	*	13	CHG	Multiple	promoter	arm
1	217618	217738	121	*	8	CHG	Multiple	promoter	arm
1	217820	217999	180	*	9	CHG	Multiple	promoter	arm
1	218110	218199	90	*	4	CHG	Multiple	promoter	arm
1	218297	218408	112	*	7	CHG	Multiple	promoter	arm
1	218472	218638	167	*	10	CHG	Multiple	promoter	arm
1	218782	218787	6	*	4	CHG	Multiple	promoter	arm
1	218885	219056	172	*	12	CHG	Multiple	promoter	arm
1	219110	219110	1	*	1	CHG	Single	five_prime_UTR;gene	arm
1	219174	219176	3	*	2	CHG	Single	five_prime_UTR;gene	arm
1	219240	219408	169	*	19	CHG	Multiple	gene	arm
1	219444	219446	3	*	2	CHG	Single	gene	arm
1	219487	219663	177	*	14	CHG	Multiple	gene	arm
1	219706	219872	167	*	19	CHG	Multiple	gene	arm
1	219895	220064	170	*	15	CHG	Multiple	gene	arm
1	220096	220210	115	*	14	CHG	Multiple	gene	arm
1	220252	220395	144	*	21	CHG	Multiple	gene	arm
1	220424	220485	62	*	10	CHG	Multiple	gene	arm
1	220522	220651	130	*	14	CHG	Multiple	gene	arm
1	220679	220859	181	*	26	CHG	Multiple	gene	arm
1	220915	221014	100	*	9	CHG	Multiple	gene	arm
1	221073	221173	101	*	7	CHG	Multiple	gene;three_prime_UTR	arm
1	221418	221502	85	*	6	CHG	Multiple	intergenic	arm
1	221583	221652	70	*	7	CHG	Multiple	intergenic	arm
1	221819	221944	126	*	9	CHG	Multiple	gene;three_prime_UTR	arm
1	221990	222142	153	*	12	CHG	Multiple	gene	arm
1	222172	222301	130	*	19	CHG	Multiple	gene	arm
1	222339	222362	24	*	6	CHG	Multiple	gene	arm
1	222418	222587	170	*	16	CHG	Multiple	gene	arm
1	222647	222750	104	*	17	CHG	Multiple	gene	arm
1	222786	222951	166	*	15	CHG	Multiple	gene	arm
1	222997	223129	133	*	11	CHG	Multiple	gene	arm
1	223197	223310	114	*	6	CHG	Multiple	gene	arm
1	223445	223509	65	*	5	CHG	Multiple	gene	arm
1	223579	223723	145	*	12	CHG	Multiple	gene	arm
1	223784	223792	9	*	3	CHG	Multiple	gene	arm
1	223853	223856	4	*	2	CHG	Multiple	gene	arm
1	223928	224038	111	*	8	CHG	Multiple	gene	arm
1	224097	224126	30	*	5	CHG	Multiple	gene	arm
1	224154	224291	138	*	19	CHG	Multiple	gene	arm
1	224361	224401	41	*	6	CHG	Multiple	promoter	arm
1	224646	224716	71	*	5	CHG	Multiple	promoter	arm
1	224820	224915	96	*	7	CHG	Multiple	promoter	arm
1	225002	225069	68	*	3	CHG	Multiple	promoter	arm
1	225122	225191	70	*	5	CHG	Multiple	promoter	arm
1	225368	225511	144	*	5	CHG	Multiple	promoter	arm
1	225679	225736	58	*	5	CHG	Multiple	promoter;gene;three_prime_UTR	arm
1	225850	225912	63	*	6	CHG	Multiple	gene;three_prime_UTR	arm
1	225987	226084	98	*	14	CHG	Multiple	gene	arm
1	226209	226314	106	*	13	CHG	Multiple	gene	arm
1	226395	226398	4	*	2	CHG	Multiple	gene	arm
1	226431	226595	165	*	22	CHG	Multiple	gene	arm
1	226623	226774	152	*	15	CHG	Multiple	gene	arm
1	226849	226926	78	*	11	CHG	Multiple	gene	arm
1	226963	227131	169	*	24	CHG	Multiple	five_prime_UTR;gene	arm
1	227246	227358	113	*	4	CHG	Multiple	promoter;five_prime_UTR;gene	arm
1	227474	227508	35	*	4	CHG	Multiple	promoter	arm
1	227564	227677	114	*	14	CHG	Multiple	promoter	arm
1	227754	227757	4	*	2	CHG	Multiple	promoter	arm
1	227912	228031	120	*	9	CHG	Multiple	promoter	arm
1	228144	228226	83	*	6	CHG	Multiple	promoter	arm
1	228318	228435	118	*	13	CHG	Multiple	promoter	arm
1	228525	228525	1	*	1	CHG	Single	promoter	arm
1	228650	228730	81	*	8	CHG	Multiple	promoter	arm
1	228813	228908	96	*	13	CHG	Multiple	promoter	arm
1	228984	229126	143	*	13	CHG	Multiple	five_prime_UTR;gene	arm
1	229179	229335	157	*	22	CHG	Multiple	gene	arm
1	229382	229561	180	*	16	CHG	Multiple	gene	arm
1	229631	229675	45	*	6	CHG	Multiple	gene	arm
1	229833	229934	102	*	10	CHG	Multiple	gene	arm
1	230053	230144	92	*	6	CHG	Multiple	gene	arm
1	230305	230410	106	*	9	CHG	Multiple	gene	arm
1	230475	230512	38	*	4	CHG	Multiple	gene	arm
1	230556	230693	138	*	11	CHG	Multiple	gene	arm
1	230795	230936	142	*	11	CHG	Multiple	gene;three_prime_UTR	arm
1	231156	231170	15	*	4	CHG	Multiple	gene;three_prime_UTR	arm
1	231236	231280	45	*	7	CHG	Multiple	gene	arm
1	231346	231530	185	*	18	CHG	Multiple	gene	arm
1	231574	231696	123	*	14	CHG	Multiple	gene	arm
1	231742	231911	170	*	17	CHG	Multiple	gene	arm
1	231977	231979	3	*	2	CHG	Single	gene	arm
1	232160	232272	113	*	6	CHG	Multiple	gene	arm
1	232397	232550	154	*	12	CHG	Multiple	five_prime_UTR;gene	arm
1	232590	232748	159	*	10	CHG	Multiple	promoter	arm
1	232798	232953	156	*	10	CHG	Multiple	promoter;gene;three_prime_UTR	arm
1	233056	233081	26	*	4	CHG	Multiple	promoter;gene;three_prime_UTR	arm
1	233147	233300	154	*	17	CHG	Multiple	promoter;gene	arm
1	233363	233473	111	*	11	CHG	Multiple	promoter;gene	arm
1	233560	233738	179	*	20	CHG	Multiple	promoter;gene	arm
1	233800	233811	12	*	4	CHG	Multiple	promoter;gene	arm
1	233907	234029	123	*	12	CHG	Multiple	promoter;gene	arm
1	234060	234062	3	*	2	CHG	Single	gene	arm
1	234093	234183	91	*	7	CHG	Multiple	gene	arm
1	234240	234309	70	*	10	CHG	Multiple	gene	arm
1	234361	234455	95	*	12	CHG	Multiple	gene	arm
1	234505	234624	120	*	12	CHG	Multiple	gene	arm
1	234695	234835	141	*	19	CHG	Multiple	gene	arm
1	234897	235047	151	*	13	CHG	Multiple	gene	arm
1	235123	235188	66	*	5	CHG	Multiple	gene	arm
1	235242	235387	146	*	17	CHG	Multiple	gene	arm
1	235476	235644	169	*	10	CHG	Multiple	gene	arm
1	235747	235788	42	*	8	CHG	Multiple	gene	arm
1	235891	236033	143	*	18	CHG	Multiple	gene	arm
1	236075	236077	3	*	2	CHG	Single	gene	arm
1	236105	236107	3	*	2	CHG	Single	gene	arm
1	236135	236299	165	*	25	CHG	Multiple	gene	arm
1	236342	236344	3	*	2	CHG	Single	gene	arm
1	236398	236551	154	*	15	CHG	Multiple	gene	arm
1	236648	236806	159	*	20	CHG	Multiple	five_prime_UTR;gene	arm
1	236881	236902	22	*	6	CHG	Multiple	five_prime_UTR;gene	arm
1	236984	237095	112	*	8	CHG	Multiple	gene	arm
1	237236	237354	119	*	16	CHG	Multiple	gene	arm
1	237412	237414	3	*	2	CHG	Single	gene	arm
1	237472	237474	3	*	2	CHG	Single	gene	arm
1	237504	237539	36	*	7	CHG	Multiple	five_prime_UTR;gene	arm
1	237569	237663	95	*	10	CHG	Multiple	five_prime_UTR;gene	arm
1	237857	237897	41	*	4	CHG	Multiple	promoter	arm
1	237931	238053	123	*	18	CHG	Multiple	promoter	arm
1	238087	238132	46	*	2	CHG	Multiple	promoter	arm
1	238319	238420	102	*	9	CHG	Multiple	promoter	arm
1	238454	238456	3	*	2	CHG	Single	promoter	arm
1	238490	238540	51	*	7	CHG	Multiple	promoter	arm
1	238625	238744	120	*	14	CHG	Multiple	promoter	arm
1	238779	238928	150	*	18	CHG	Multiple	promoter	arm
1	238994	239047	54	*	3	CHG	Multiple	promoter	arm
1	239137	239252	116	*	8	CHG	Multiple	promoter	arm
1	239458	239550	93	*	7	CHG	Multiple	intergenic	arm
1	239621	239687	67	*	8	CHG	Multiple	intergenic	arm
1	239866	240024	159	*	12	CHG	Multiple	intergenic	arm
1	240081	240137	57	*	6	CHG	Multiple	gene	arm
1	240191	240354	164	*	14	CHG	Multiple	gene	arm
1	240385	240527	143	*	22	CHG	Multiple	gene	arm
1	240582	240761	180	*	10	CHG	Multiple	gene	arm
1	240867	240971	105	*	18	CHG	Multiple	gene	arm
1	241046	241154	109	*	8	CHG	Multiple	gene	arm
1	241294	241465	172	*	24	CHG	Multiple	gene	arm
1	241538	241578	41	*	6	CHG	Multiple	gene	arm
1	241610	241748	139	*	23	CHG	Multiple	gene	arm
1	241853	241922	70	*	6	CHG	Multiple	gene	arm
1	241984	242116	133	*	10	CHG	Multiple	gene	arm
1	242175	242203	29	*	6	CHG	Multiple	gene	arm
1	242390	242390	1	*	1	CHG	Single	gene	arm
1	242449	242602	154	*	18	CHG	Multiple	gene	arm
1	242654	242771	118	*	17	CHG	Multiple	promoter	arm
1	242833	242996	164	*	13	CHG	Multiple	promoter;gene;three_prime_UTR	arm
1	243049	243103	55	*	8	CHG	Multiple	promoter;gene	arm
1	243166	243293	128	*	18	CHG	Multiple	promoter;gene	arm
1	243380	243395	16	*	5	CHG	Multiple	promoter;gene	arm
1	243437	243497	61	*	9	CHG	Multiple	promoter;gene	arm
1	243539	243619	81	*	11	CHG	Multiple	promoter;gene	arm
1	243666	243790	125	*	9	CHG	Multiple	promoter;gene	arm
1	243845	243876	32	*	5	CHG	Multiple	promoter;gene	arm
1	244011	244173	163	*	22	CHG	Multiple	promoter;gene	arm
1	244233	244364	132	*	8	CHG	Multiple	gene	arm
1	244408	244526	119	*	19	CHG	Multiple	gene	arm
1	244599	244638	40	*	4	CHG	Multiple	gene	arm
1	244783	244865	83	*	8	CHG	Multiple	gene	arm
1	244951	245091	141	*	9	CHG	Multiple	gene	arm
1	245173	245175	3	*	2	CHG	Single	five_prime_UTR;gene	arm
1	245265	245446	182	*	9	CHG	Multiple	gene	arm
1	245538	245629	92	*	7	CHG	Multiple	gene	arm
1	245678	245803	126	*	7	CHG	Multiple	gene	arm
1	245877	246043	167	*	20	CHG	Multiple	five_prime_UTR;gene	arm
1	246138	246264	127	*	12	CHG	Multiple	promoter	arm
1	246438	246440	3	*	2	CHG	Single	promoter;gene	arm
1	246500	246681	182	*	15	CHG	Multiple	promoter;gene	arm
1	246835	246856	22	*	4	CHG	Multiple	promoter;gene	arm
1	246948	247058	111	*	12	CHG	Multiple	promoter;gene	arm
1	247191	247271	81	*	8	CHG	Multiple	promoter;gene	arm
1	247362	247495	134	*	12	CHG	Multiple	promoter;gene	arm
1	247560	247730	171	*	16	CHG	Multiple	promoter;gene	arm
1	247786	247889	104	*	5	CHG	Multiple	promoter;gene	arm
1	248000	248125	126	*	7	CHG	Multiple	promoter;gene	arm
1	248305	248343	39	*	4	CHG	Multiple	promoter;gene	arm
1	248440	248599	160	*	11	CHG	Multiple	promoter	arm
1	248645	248738	94	*	8	CHG	Multiple	promoter	arm
1	248856	249025	170	*	10	CHG	Multiple	promoter	arm
1	249097	249222	126	*	17	CHG	Multiple	promoter;five_prime_UTR;gene	arm
1	249265	249438	174	*	18	CHG	Multiple	promoter;gene	arm
1	249486	249515	30	*	4	CHG	Multiple	promoter;gene	arm
1	249548	249693	146	*	24	CHG	Multiple	promoter;gene	arm
1	249726	249909	184	*	12	CHG	Multiple	promoter;gene	arm
1	250019	250102	84	*	9	CHG	Multiple	gene	arm
1	250248	250255	8	*	4	CHG	Multiple	gene	arm
1	250315	250436	122	*	10	CHG	Multiple	gene	arm
1	250505	250682	178	*	23	CHG	Multiple	gene	arm
1	250734	250863	130	*	21	CHG	Multiple	gene	arm
1	250891	250963	73	*	11	CHG	Multiple	gene	arm
1	251026	251179	154	*	18	CHG	Multiple	gene	arm
1	251282	251461	180	*	27	CHG	Multiple	gene	arm
1	251503	251587	85	*	9	CHG	Multiple	promoter;gene	arm
1	251643	251705	63	*	10	CHG	Multiple	promoter;gene	arm
1	251753	251856	104	*	12	CHG	Multiple	promoter;gene	arm
1	251919	252033	115	*	11	CHG	Multiple	promoter;gene	arm
1	252102	252220	119	*	15	CHG	Multiple	promoter;gene	arm
1	252261	252282	22	*	4	CHG	Multiple	promoter;gene;three_prime_UTR	arm
1	252323	252366	44	*	4	CHG	Multiple	promoter;gene;three_prime_UTR	arm
1	252631	252803	173	*	12	CHG	Multiple	promoter	arm
1	252878	253023	146	*	18	CHG	Multiple	promoter;gene	arm
1	253077	253172	96	*	10	CHG	Multiple	gene	arm
1	253313	253457	145	*	13	CHG	Multiple	gene	arm
1	253525	253653	129	*	12	CHG	Multiple	gene	arm
1	253727	253902	176	*	14	CHG	Multiple	gene	arm
1	253951	253953	3	*	2	CHG	Single	gene	arm
1	254014	254147	134	*	21	CHG	Multiple	gene	arm
1	254177	254281	105	*	11	CHG	Multiple	gene	arm
1	254327	254380	54	*	5	CHG	Multiple	gene	arm
1	254454	254602	149	*	7	CHG	Multiple	intergenic	arm
1	254742	254881	140	*	10	CHG	Multiple	intergenic	arm
1	255046	255064	19	*	3	CHG	Multiple	intergenic	arm
1	255124	255254	131	*	11	CHG	Multiple	intergenic	arm
1	255304	255452	149	*	12	CHG	Multiple	intergenic	arm
1	255804	255977	174	*	11	CHG	Multiple	TE	arm
1	256110	256177	68	*	4	CHG	Multiple	TE	arm
1	256419	256421	3	*	2	CHG	Single	TE	arm
1	256620	256653	34	*	3	CHG	Multiple	TE	arm
1	256765	256852	88	*	3	CHG	Multiple	TE	arm
1	256956	257065	110	*	7	CHG	Multiple	intergenic	arm
1	257123	257246	124	*	17	CHG	Multiple	intergenic	arm
1	257276	257327	52	*	7	CHG	Multiple	intergenic	arm
1	257354	257513	160	*	23	CHG	Multiple	intergenic	arm
1	257743	257803	61	*	6	CHG	Multiple	TE	arm
1	257914	257988	75	*	4	CHG	Multiple	TE	arm
1	258063	258112	50	*	4	CHG	Multiple	TE	arm
1	258177	258309	133	*	11	CHG	Multiple	TE	arm
1	258442	258596	155	*	15	CHG	Multiple	TE	arm
1	258668	258668	1	*	1	CHG	Single	TE	arm
1	258734	258917	184	*	11	CHG	Multiple	intergenic	arm
1	258951	259094	144	*	22	CHG	Multiple	intergenic	arm
1	259132	259203	72	*	6	CHG	Multiple	intergenic	arm
1	259374	259398	25	*	4	CHG	Multiple	intergenic	arm
1	259599	259673	75	*	8	CHG	Multiple	gene	arm
1	259726	259814	89	*	13	CHG	Multiple	gene	arm
1	259911	260037	127	*	18	CHG	Multiple	gene	arm
1	260144	260191	48	*	7	CHG	Multiple	gene	arm
1	260249	260423	175	*	20	CHG	Multiple	gene	arm
1	260459	260494	36	*	3	CHG	Multiple	gene	arm
1	260530	260633	104	*	15	CHG	Multiple	gene	arm
1	260675	260737	63	*	6	CHG	Multiple	gene	arm
1	260775	260896	122	*	12	CHG	Multiple	gene	arm
1	260954	261002	49	*	8	CHG	Multiple	gene	arm
1	261033	261058	26	*	7	CHG	Multiple	gene	arm
1	261089	261245	157	*	21	CHG	Multiple	gene	arm
1	261267	261426	160	*	26	CHG	Multiple	promoter;gene	arm
1	261487	261507	21	*	4	CHG	Multiple	promoter	arm
1	261569	261709	141	*	11	CHG	Multiple	promoter	arm
1	261866	261956	91	*	5	CHG	Multiple	promoter	arm
1	262020	262110	91	*	7	CHG	Multiple	promoter	arm
1	262221	262233	13	*	4	CHG	Multiple	promoter	arm
1	262286	262447	162	*	13	CHG	Multiple	promoter	arm
1	262521	262629	109	*	11	CHG	Multiple	promoter	arm
1	262809	262965	157	*	15	CHG	Multiple	promoter;five_prime_UTR;gene	arm
1	263012	263037	26	*	5	CHG	Multiple	gene	arm
1	263079	263205	127	*	13	CHG	Multiple	gene	arm
1	263308	263465	158	*	17	CHG	Multiple	gene	arm
1	263494	263582	89	*	14	CHG	Multiple	gene	arm
1	263642	263711	70	*	8	CHG	Multiple	gene	arm
1	263780	263887	108	*	14	CHG	Multiple	gene	arm
1	263930	264033	104	*	12	CHG	Multiple	gene	arm
1	264070	264122	53	*	9	CHG	Multiple	gene	arm
1	264159	264180	22	*	4	CHG	Multiple	gene	arm
1	264231	264392	162	*	18	CHG	Multiple	gene	arm
1	264442	264476	35	*	4	CHG	Multiple	gene	arm
1	264544	264708	165	*	21	CHG	Multiple	gene	arm
1	264794	264916	123	*	10	CHG	Multiple	gene	arm
1	265018	265137	120	*	8	CHG	Multiple	gene	arm
1	265263	265429	167	*	12	CHG	Multiple	gene	arm
1	265481	265604	124	*	10	CHG	Multiple	gene	arm
1	265662	265835	174	*	17	CHG	Multiple	gene	arm
1	265889	266028	140	*	10	CHG	Multiple	gene	arm
1	266105	266188	84	*	6	CHG	Multiple	gene;three_prime_UTR	arm
1	266289	266429	141	*	15	CHG	Multiple	gene;three_prime_UTR	arm
1	266476	266658	183	*	19	CHG	Multiple	gene;three_prime_UTR	arm
1	266722	266785	64	*	6	CHG	Multiple	gene	arm
1	266880	267017	138	*	10	CHG	Multiple	promoter;gene	arm
1	267121	267262	142	*	10	CHG	Multiple	promoter;gene	arm
1	267352	267394	43	*	6	CHG	Multiple	promoter;gene;three_prime_UTR	arm
1	267475	267577	103	*	9	CHG	Multiple	promoter;gene;three_prime_UTR	arm
1	267647	267820	174	*	13	CHG	Multiple	promoter;gene;three_prime_UTR	arm
1	267897	267944	48	*	2	CHG	Multiple	promoter	arm
1	268013	268152	140	*	19	CHG	Multiple	promoter	arm
1	268189	268268	80	*	8	CHG	Multiple	promoter	arm
1	268352	268396	45	*	4	CHG	Multiple	five_prime_UTR;gene	arm
1	268475	268591	117	*	17	CHG	Multiple	gene	arm
1	268628	268716	89	*	12	CHG	Multiple	gene	arm
1	268760	268897	138	*	25	CHG	Multiple	gene	arm
1	268943	269106	164	*	24	CHG	Multiple	gene	arm
1	269129	269165	37	*	6	CHG	Multiple	gene	arm
1	269188	269369	182	*	22	CHG	Multiple	gene	arm
1	269426	269536	111	*	12	CHG	Multiple	promoter;gene	arm
1	269588	269724	137	*	17	CHG	Multiple	promoter;gene;three_prime_UTR	arm
1	269771	269889	119	*	11	CHG	Multiple	promoter;gene;three_prime_UTR	arm
1	269952	270093	142	*	18	CHG	Multiple	promoter;gene;three_prime_UTR	arm
1	270191	270306	116	*	12	CHG	Multiple	promoter;gene	arm
1	270415	270465	51	*	5	CHG	Multiple	promoter;gene	arm
1	270621	270768	148	*	18	CHG	Multiple	promoter;gene	arm
1	270840	270978	139	*	10	CHG	Multiple	promoter	arm
1	271020	271189	170	*	38	CHG	Multiple	promoter;gene	arm
1	271206	271223	18	*	4	CHG	Multiple	promoter;gene	arm
1	271376	271415	40	*	6	CHG	Multiple	promoter;gene	arm
1	271511	271631	121	*	9	CHG	Multiple	promoter;gene	arm
1	271669	271846	178	*	27	CHG	Multiple	promoter;gene	arm
1	271915	272044	130	*	5	CHG	Multiple	promoter;gene;three_prime_UTR	arm
1	272117	272244	128	*	19	CHG	Multiple	promoter;gene	arm
1	272321	272447	127	*	12	CHG	Multiple	gene	arm
1	272532	272558	27	*	5	CHG	Multiple	gene	arm
1	272630	272630	1	*	1	CHG	Single	gene	arm
1	272702	272826	125	*	18	CHG	Multiple	gene	arm
1	272867	273006	140	*	20	CHG	Multiple	gene	arm
1	273086	273152	67	*	12	CHG	Multiple	gene	arm
1	273234	273292	59	*	5	CHG	Multiple	gene	arm
1	273400	273565	166	*	12	CHG	Multiple	gene	arm
1	273652	273798	147	*	16	CHG	Multiple	gene	arm
1	273843	273978	136	*	16	CHG	Multiple	promoter;gene	arm
1	274022	274190	169	*	13	CHG	Multiple	promoter;gene	arm
1	274275	274370	96	*	10	CHG	Multiple	promoter;gene	arm
1	274420	274535	116	*	15	CHG	Multiple	promoter;five_prime_UTR;gene	arm
1	274642	274774	133	*	13	CHG	Multiple	promoter	arm
1	274844	274909	66	*	5	CHG	Multiple	promoter	arm
1	274983	275135	153	*	8	CHG	Multiple	promoter	arm
1	275253	275421	169	*	8	CHG	Multiple	promoter	arm
1	275494	275647	154	*	16	CHG	Multiple	promoter;gene	arm
1	275743	275910	168	*	18	CHG	Multiple	promoter;gene	arm
1	275970	275980	11	*	4	CHG	Multiple	promoter;gene	arm
1	276027	276076	50	*	4	CHG	Multiple	promoter;gene	arm
1	276123	276176	54	*	7	CHG	Multiple	gene;three_prime_UTR	arm
1	276228	276320	93	*	7	CHG	Multiple	gene;three_prime_UTR	arm
1	276421	276602	182	*	11	CHG	Multiple	gene	arm
1	276658	276792	135	*	16	CHG	Multiple	gene	arm
1	276895	276966	72	*	9	CHG	Multiple	gene	arm
1	277077	277156	80	*	15	CHG	Multiple	promoter;gene	arm
1	277190	277264	75	*	8	CHG	Multiple	promoter;gene	arm
1	277309	277404	96	*	15	CHG	Multiple	promoter;gene	arm
1	277468	277609	142	*	18	CHG	Multiple	promoter;gene	arm
1	277654	277828	175	*	16	CHG	Multiple	promoter;gene	arm
1	277906	277908	3	*	2	CHG	Single	promoter;gene	arm
1	277983	278162	180	*	23	CHG	Multiple	promoter;gene	arm
1	278191	278255	65	*	9	CHG	Multiple	promoter;gene	arm
1	278309	278426	118	*	12	CHG	Multiple	promoter;gene	arm
1	278472	278516	45	*	4	CHG	Multiple	promoter	arm
1	278619	278790	172	*	14	CHG	Multiple	promoter;five_prime_UTR;gene	arm
1	278840	278982	143	*	19	CHG	Multiple	promoter;gene	arm
1	279023	279201	179	*	17	CHG	Multiple	promoter;gene	arm
1	279283	279301	19	*	4	CHG	Multiple	promoter;gene	arm
1	279336	279489	154	*	19	CHG	Multiple	promoter;gene	arm
1	279541	279700	160	*	16	CHG	Multiple	promoter;gene	arm
1	279770	279772	3	*	2	CHG	Single	promoter;gene	arm
1	279819	279973	155	*	13	CHG	Multiple	promoter;gene	arm
1	280010	280148	139	*	21	CHG	Multiple	gene	arm
1	280185	280239	55	*	6	CHG	Multiple	gene	arm
1	280304	280448	145	*	17	CHG	Multiple	gene	arm
1	280482	280656	175	*	17	CHG	Multiple	gene	arm
1	280727	280737	11	*	4	CHG	Multiple	gene	arm
1	280886	280919	34	*	4	CHG	Multiple	gene	arm
1	280983	281105	123	*	17	CHG	Multiple	gene	arm
1	281181	281314	134	*	11	CHG	Multiple	promoter;gene	arm
1	281408	281522	115	*	22	CHG	Multiple	promoter;gene	arm
1	281574	281694	121	*	10	CHG	Multiple	promoter;gene	arm
1	281805	281941	137	*	17	CHG	Multiple	promoter;gene	arm
1	281982	282161	180	*	17	CHG	Multiple	promoter;gene	arm
1	282215	282397	183	*	8	CHG	Multiple	promoter;gene	arm
1	282481	282562	82	*	12	CHG	Multiple	promoter;gene;three_prime_UTR	arm
1	282690	282848	159	*	14	CHG	Multiple	promoter;five_prime_UTR;gene;three_prime_UTR	arm
1	282929	283053	125	*	8	CHG	Multiple	gene	arm
1	283129	283252	124	*	13	CHG	Multiple	promoter;gene	arm
1	283311	283336	26	*	8	CHG	Multiple	promoter;gene	arm
1	283419	283553	135	*	15	CHG	Multiple	promoter;gene	arm
1	283641	283661	21	*	4	CHG	Multiple	promoter;gene	arm
1	283797	283920	124	*	9	CHG	Multiple	promoter;gene	arm
1	283979	284135	157	*	13	CHG	Multiple	promoter;gene	arm
1	284279	284386	108	*	9	CHG	Multiple	promoter	arm
1	284453	284592	140	*	11	CHG	Multiple	promoter	arm
1	284650	284721	72	*	7	CHG	Multiple	gene	arm
1	284776	284892	117	*	8	CHG	Multiple	gene	arm
1	284977	284979	3	*	2	CHG	Single	gene	arm
1	285075	285195	121	*	14	CHG	Multiple	gene	arm
1	285288	285336	49	*	8	CHG	Multiple	gene	arm
1	285379	285522	144	*	21	CHG	Multiple	gene	arm
1	285565	285567	3	*	2	CHG	Single	gene	arm
1	285621	285759	139	*	17	CHG	Multiple	gene	arm
1	285799	285941	143	*	19	CHG	Multiple	gene	arm
1	285976	286043	68	*	14	CHG	Multiple	gene	arm
1	286108	286169	62	*	10	CHG	Multiple	gene	arm
1	286223	286356	134	*	18	CHG	Multiple	gene	arm
1	286407	286572	166	*	22	CHG	Multiple	gene	arm
1	286618	286620	3	*	2	CHG	Single	gene	arm
1	286690	286804	115	*	12	CHG	Multiple	gene	arm
1	286906	286929	24	*	6	CHG	Multiple	gene	arm
1	286981	287126	146	*	22	CHG	Multiple	gene	arm
1	287176	287294	119	*	13	CHG	Multiple	gene	arm
1	287384	287514	131	*	29	CHG	Multiple	gene	arm
1	287605	287641	37	*	6	CHG	Multiple	gene	arm
1	287694	287812	119	*	15	CHG	Multiple	gene	arm
1	287905	288011	107	*	8	CHG	Multiple	gene	arm
1	288047	288211	165	*	25	CHG	Multiple	gene	arm
1	288314	288337	24	*	6	CHG	Multiple	gene	arm
1	288429	288596	168	*	23	CHG	Multiple	gene	arm
1	288627	288767	141	*	13	CHG	Multiple	gene	arm
1	288827	288927	101	*	9	CHG	Multiple	gene	arm
1	289000	289091	92	*	13	CHG	Multiple	gene	arm
1	289145	289254	110	*	12	CHG	Multiple	gene	arm
1	289305	289373	69	*	9	CHG	Multiple	gene	arm
1	289499	289658	160	*	21	CHG	Multiple	gene	arm
1	289701	289776	76	*	7	CHG	Multiple	gene	arm
1	289865	289926	62	*	5	CHG	Multiple	gene	arm
1	289968	290134	167	*	16	CHG	Multiple	gene	arm
1	290167	290243	77	*	12	CHG	Multiple	gene	arm
1	290292	290359	68	*	9	CHG	Multiple	gene	arm
1	290445	290495	51	*	14	CHG	Multiple	gene	arm
1	290542	290648	107	*	14	CHG	Multiple	gene	arm
1	290689	290763	75	*	9	CHG	Multiple	gene	arm
1	290819	290886	68	*	11	CHG	Multiple	gene	arm
1	290952	291053	102	*	8	CHG	Multiple	gene;three_prime_UTR	arm
1	291094	291221	128	*	15	CHG	Multiple	intergenic	arm
1	291334	291336	3	*	2	CHG	Single	intergenic	arm
1	291399	291522	124	*	11	CHG	Multiple	intergenic	arm
1	291635	291724	90	*	5	CHG	Multiple	intergenic	arm
1	291819	291821	3	*	2	CHG	Single	intergenic	arm
1	291887	292016	130	*	11	CHG	Multiple	promoter	arm
1	292082	292258	177	*	18	CHG	Multiple	promoter	arm
1	292311	292311	1	*	1	CHG	Single	promoter	arm
1	292365	292511	147	*	22	CHG	Multiple	promoter	arm
1	292575	292670	96	*	8	CHG	Multiple	promoter	arm
1	292806	292965	160	*	6	CHG	Multiple	promoter	arm
1	293040	293181	142	*	8	CHG	Multiple	promoter	arm
1	293289	293289	1	*	1	CHG	Single	promoter	arm
1	293355	293516	162	*	19	CHG	Multiple	gene	arm
1	293548	293651	104	*	14	CHG	Multiple	five_prime_UTR;gene	arm
1	293691	293752	62	*	8	CHG	Multiple	promoter;gene	arm
1	293814	293930	117	*	11	CHG	Multiple	promoter;gene	arm
1	293990	294163	174	*	18	CHG	Multiple	promoter;gene	arm
1	294207	294358	152	*	11	CHG	Multiple	promoter;gene	arm
1	294455	294565	111	*	10	CHG	Multiple	promoter;gene	arm
1	294644	294679	36	*	8	CHG	Multiple	promoter;gene	arm
1	294732	294850	119	*	16	CHG	Multiple	promoter;gene	arm
1	294910	294954	45	*	3	CHG	Multiple	promoter;gene;three_prime_UTR	arm
1	295074	295109	36	*	5	CHG	Multiple	promoter	arm
1	295143	295318	176	*	15	CHG	Multiple	promoter;gene	arm
1	295351	295459	109	*	9	CHG	Multiple	gene	arm
1	295522	295545	24	*	6	CHG	Multiple	gene	arm
1	295596	295707	112	*	9	CHG	Multiple	gene	arm
1	295919	296054	136	*	11	CHG	Multiple	intergenic	arm
1	296146	296251	106	*	7	CHG	Multiple	gene;three_prime_UTR	arm
1	296329	296484	156	*	15	CHG	Multiple	gene	arm
1	296524	296682	159	*	11	CHG	Multiple	gene	arm
1	296731	296821	91	*	10	CHG	Multiple	gene	arm
1	296847	296969	123	*	18	CHG	Multiple	gene	arm
1	297008	297178	171	*	14	CHG	Multiple	gene	arm
1	297238	297356	119	*	9	CHG	Multiple	gene	arm
1	297449	297596	148	*	13	CHG	Multiple	gene	arm
1	297660	297698	39	*	5	CHG	Multiple	gene	arm
1	297809	297932	124	*	7	CHG	Multiple	gene	arm
1	298040	298177	138	*	17	CHG	Multiple	promoter;five_prime_UTR;gene	arm
1	298398	298400	3	*	2	CHG	Single	promoter	arm
1	298431	298603	173	*	18	CHG	Multiple	promoter	arm
1	298646	298723	78	*	8	CHG	Multiple	promoter;gene;three_prime_UTR	arm
1	298775	298910	136	*	15	CHG	Multiple	promoter;gene	arm
1	298942	299081	140	*	20	CHG	Multiple	promoter;gene	arm
1	299106	299168	63	*	10	CHG	Multiple	promoter;gene	arm
1	299220	299378	159	*	24	CHG	Multiple	promoter;gene	arm
1	299451	299630	180	*	39	CHG	Multiple	promoter;gene	arm
1	299655	299819	165	*	26	CHG	Multiple	gene	arm
1	299906	299958	53	*	6	CHG	Multiple	gene	arm
1	299996	300178	183	*	25	CHG	Multiple	gene	arm
1	300216	300308	93	*	12	CHG	Multiple	gene	arm
1	300348	300428	81	*	10	CHG	Multiple	gene	arm
1	300469	300559	91	*	8	CHG	Multiple	five_prime_UTR;gene	arm
1	300608	300668	61	*	6	CHG	Multiple	five_prime_UTR;gene	arm
1	300808	300860	53	*	10	CHG	Multiple	five_prime_UTR;gene	arm
1	301090	301092	3	*	2	CHG	Single	gene	arm
1	301209	301328	120	*	17	CHG	Multiple	gene	arm
1	301396	301398	3	*	2	CHG	Single	gene	arm
1	301478	301638	161	*	14	CHG	Multiple	gene	arm
1	301696	301783	88	*	6	CHG	Multiple	gene	arm
1	301855	302011	157	*	10	CHG	Multiple	gene	arm
1	302055	302165	111	*	15	CHG	Multiple	promoter;five_prime_UTR;gene	arm
1	302240	302423	184	*	11	CHG	Multiple	promoter;five_prime_UTR;gene	arm
1	302470	302508	39	*	5	CHG	Multiple	promoter	arm
1	302543	302657	115	*	13	CHG	Multiple	promoter	arm
1	302719	302845	127	*	8	CHG	Multiple	promoter	arm
1	303016	303031	16	*	3	CHG	Multiple	promoter	arm
1	303286	303288	3	*	2	CHG	Single	promoter	arm
1	303498	303584	87	*	10	CHG	Multiple	promoter;five_prime_UTR;gene	arm
1	303672	303848	177	*	23	CHG	Multiple	promoter;gene	arm
1	303882	304050	169	*	17	CHG	Multiple	gene	arm
1	304094	304170	77	*	5	CHG	Multiple	gene;three_prime_UTR	arm
1	304215	304281	67	*	12	CHG	Multiple	gene;three_prime_UTR	arm
1	304310	304448	139	*	17	CHG	Multiple	gene;three_prime_UTR	arm
1	304495	304655	161	*	12	CHG	Multiple	gene	arm
1	304696	304862	167	*	18	CHG	Multiple	gene	arm
1	304912	305088	177	*	19	CHG	Multiple	promoter;gene	arm
1	305174	305251	78	*	11	CHG	Multiple	promoter;gene	arm
1	305347	305445	99	*	6	CHG	Multiple	promoter;gene	arm
1	305498	305665	168	*	13	CHG	Multiple	promoter;gene	arm
1	305725	305727	3	*	2	CHG	Single	promoter;gene	arm
1	305802	305943	142	*	18	CHG	Multiple	promoter;gene	arm
1	305999	306001	3	*	2	CHG	Single	promoter;gene	arm
1	306045	306069	25	*	6	CHG	Multiple	promoter;gene	arm
1	306113	306278	166	*	23	CHG	Multiple	promoter;gene	arm
1	306301	306451	151	*	14	CHG	Multiple	promoter;gene	arm
1	306517	306519	3	*	2	CHG	Single	promoter;gene;three_prime_UTR	arm
1	306580	306712	133	*	21	CHG	Multiple	promoter;gene	arm
1	306755	306874	120	*	12	CHG	Multiple	promoter;gene	arm
1	306913	307076	164	*	21	CHG	Multiple	promoter;gene	arm
1	307133	307135	3	*	2	CHG	Single	promoter;gene	arm
1	307204	307329	126	*	15	CHG	Multiple	promoter;gene	arm
1	307360	307520	161	*	18	CHG	Multiple	promoter;gene	arm
1	307635	307808	174	*	25	CHG	Multiple	promoter;gene	arm
1	307861	307967	107	*	9	CHG	Multiple	gene	arm
1	308014	308129	116	*	10	CHG	Multiple	gene	arm
1	308210	308299	90	*	15	CHG	Multiple	gene	arm
1	308417	308589	173	*	19	CHG	Multiple	gene	arm
1	308664	308772	109	*	7	CHG	Multiple	gene	arm
1	308821	308971	151	*	19	CHG	Multiple	promoter;gene	arm
1	309004	309111	108	*	11	CHG	Multiple	promoter;five_prime_UTR;gene	arm
1	309177	309281	105	*	9	CHG	Multiple	promoter	arm
1	309333	309495	163	*	12	CHG	Multiple	promoter	arm
1	309552	309552	1	*	1	CHG	Single	promoter	arm
1	309609	309640	32	*	3	CHG	Multiple	promoter	arm
1	309802	309890	89	*	9	CHG	Multiple	promoter	arm
1	310001	310003	3	*	2	CHG	Single	promoter	arm
1	310128	310312	185	*	20	CHG	Multiple	promoter	arm
1	310376	310486	111	*	8	CHG	Multiple	promoter;gene	arm
1	310528	310671	144	*	15	CHG	Multiple	promoter;gene	arm
1	310729	310893	165	*	13	CHG	Multiple	promoter;gene	arm
1	310972	311013	42	*	7	CHG	Multiple	gene	arm
1	311191	311191	1	*	1	CHG	Single	gene	arm
1	311372	311546	175	*	20	CHG	Multiple	gene	arm
1	311587	311587	1	*	1	CHG	Single	gene	arm
1	311615	311789	175	*	29	CHG	Multiple	gene	arm
1	311824	311989	166	*	24	CHG	Multiple	gene	arm
1	312008	312016	9	*	3	CHG	Multiple	gene	arm
1	312035	312191	157	*	23	CHG	Multiple	gene	arm
1	312208	312334	127	*	21	CHG	Multiple	gene	arm
1	312360	312529	170	*	27	CHG	Multiple	gene	arm
1	312553	312611	59	*	8	CHG	Multiple	gene	arm
1	312647	312790	144	*	10	CHG	Multiple	gene	arm
1	312868	312995	128	*	10	CHG	Multiple	gene	arm
1	313159	313256	98	*	12	CHG	Multiple	gene;three_prime_UTR	arm
1	313369	313508	140	*	10	CHG	Multiple	gene;three_prime_UTR	arm
1	313582	313711	130	*	14	CHG	Multiple	gene;three_prime_UTR	arm
1	313753	313796	44	*	6	CHG	Multiple	gene	arm
1	313885	314001	117	*	13	CHG	Multiple	gene	arm
1	314069	314202	134	*	9	CHG	Multiple	gene	arm
1	314269	314402	134	*	15	CHG	Multiple	gene	arm
1	314440	314456	17	*	3	CHG	Multiple	gene	arm
1	314501	314654	154	*	16	CHG	Multiple	gene	arm
1	314720	314858	139	*	15	CHG	Multiple	promoter;gene	arm
1	314901	315018	118	*	16	CHG	Multiple	promoter;gene	arm
1	315113	315190	78	*	6	CHG	Multiple	promoter;gene	arm
1	315313	315313	1	*	1	CHG	Single	promoter;gene	arm
1	315365	315511	147	*	12	CHG	Multiple	promoter;gene	arm
1	315565	315565	1	*	1	CHG	Single	promoter;gene	arm
1	315634	315758	125	*	11	CHG	Multiple	promoter;five_prime_UTR;gene	arm
1	315790	315825	36	*	10	CHG	Multiple	promoter;five_prime_UTR;gene	arm
1	315904	315983	80	*	12	CHG	Multiple	promoter	arm
1	316123	316300	178	*	22	CHG	Multiple	promoter;five_prime_UTR;gene	arm
1	316341	316483	143	*	11	CHG	Multiple	promoter;gene	arm
1	316514	316669	156	*	22	CHG	Multiple	promoter;gene	arm
1	316712	316772	61	*	3	CHG	Multiple	promoter;gene	arm
1	316839	316923	85	*	7	CHG	Multiple	promoter;gene	arm
1	317005	317084	80	*	5	CHG	Multiple	promoter;gene	arm
1	317164	317311	148	*	16	CHG	Multiple	promoter;gene	arm
1	317374	317471	98	*	14	CHG	Multiple	gene	arm
1	317542	317621	80	*	12	CHG	Multiple	gene	arm
1	317678	317809	132	*	12	CHG	Multiple	gene	arm
1	317843	317978	136	*	13	CHG	Multiple	gene	arm
1	318016	318056	41	*	4	CHG	Multiple	gene	arm
1	318135	318244	110	*	12	CHG	Multiple	gene	arm
1	318330	318465	136	*	18	CHG	Multiple	gene	arm
1	318536	318691	156	*	17	CHG	Multiple	gene	arm
1	318734	318751	18	*	4	CHG	Multiple	gene	arm
1	318797	318937	141	*	12	CHG	Multiple	gene	arm
1	318978	319109	132	*	16	CHG	Multiple	gene	arm
1	319154	319315	162	*	16	CHG	Multiple	gene	arm
1	319396	319522	127	*	16	CHG	Multiple	gene	arm
1	319620	319620	1	*	1	CHG	Single	gene;three_prime_UTR	arm
1	319692	319820	129	*	6	CHG	Multiple	intergenic	arm
1	319895	319955	61	*	3	CHG	Multiple	gene;three_prime_UTR	arm
1	320057	320221	165	*	20	CHG	Multiple	gene	arm
1	320278	320398	121	*	16	CHG	Multiple	gene	arm
1	320437	320559	123	*	14	CHG	Multiple	gene	arm
1	320597	320717	121	*	8	CHG	Multiple	gene	arm
1	320769	320919	151	*	12	CHG	Multiple	gene	arm
1	320987	321025	39	*	7	CHG	Multiple	gene	arm
1	321100	321264	165	*	19	CHG	Multiple	gene	arm
1	321287	321399	113	*	13	CHG	Multiple	gene	arm
1	321535	321580	46	*	6	CHG	Multiple	promoter;gene	arm
1	321627	321742	116	*	14	CHG	Multiple	promoter;gene	arm
1	321791	321845	55	*	9	CHG	Multiple	promoter;gene	arm
1	321911	322009	99	*	11	CHG	Multiple	promoter;gene	arm
1	322091	322224	134	*	13	CHG	Multiple	promoter;gene	arm
1	322289	322419	131	*	15	CHG	Multiple	promoter;gene	arm
1	322495	322613	119	*	9	CHG	Multiple	promoter;gene	arm
1	322638	322728	91	*	9	CHG	Multiple	promoter;gene	arm
1	322753	322897	145	*	15	CHG	Multiple	promoter;gene	arm
1	322971	323072	102	*	8	CHG	Multiple	promoter;five_prime_UTR;gene	arm
1	323134	323158	25	*	4	CHG	Multiple	promoter;gene	arm
1	323189	323360	172	*	20	CHG	Multiple	promoter;gene	arm
1	323419	323468	50	*	6	CHG	Multiple	promoter;gene	arm
1	323541	323678	138	*	8	CHG	Multiple	promoter;gene	arm
1	323776	323947	172	*	15	CHG	Multiple	promoter;gene	arm
1	324001	324099	99	*	14	CHG	Multiple	promoter;gene	arm
1	324133	324317	185	*	17	CHG	Multiple	promoter;gene	arm
1	324492	324500	9	*	4	CHG	Multiple	promoter;gene	arm
1	324562	324736	175	*	23	CHG	Multiple	promoter;gene	arm
1	324782	324864	83	*	12	CHG	Multiple	promoter;gene;three_prime_UTR	arm
1	324927	324979	53	*	5	CHG	Multiple	promoter	arm
1	325049	325178	130	*	21	CHG	Multiple	promoter	arm
1	325204	325312	109	*	9	CHG	Multiple	promoter	arm
1	325503	325530	28	*	5	CHG	Multiple	gene	arm
1	325550	325644	95	*	16	CHG	Multiple	gene	arm
1	325664	325757	94	*	11	CHG	Multiple	gene	arm
1	325862	326011	150	*	24	CHG	Multiple	gene	arm
1	326045	326220	176	*	18	CHG	Multiple	gene	arm
1	326307	326431	125	*	14	CHG	Multiple	gene	arm
1	326489	326593	105	*	8	CHG	Multiple	gene	arm
1	326662	326786	125	*	16	CHG	Multiple	gene	arm
1	326827	327007	181	*	11	CHG	Multiple	gene	arm
1	327058	327140	83	*	9	CHG	Multiple	gene	arm
1	327201	327320	120	*	9	CHG	Multiple	gene	arm
1	327433	327554	122	*	9	CHG	Multiple	gene	arm
1	327618	327773	156	*	10	CHG	Multiple	gene	arm
1	327832	327999	168	*	15	CHG	Multiple	gene	arm
1	328037	328206	170	*	17	CHG	Multiple	gene	arm
1	328264	328320	57	*	12	CHG	Multiple	gene	arm
1	328412	328483	72	*	10	CHG	Multiple	gene	arm
1	328532	328651	120	*	17	CHG	Multiple	gene	arm
1	328735	328822	88	*	5	CHG	Multiple	gene	arm
1	328876	329006	131	*	18	CHG	Multiple	gene	arm
1	329062	329208	147	*	14	CHG	Multiple	gene	arm
1	329264	329437	174	*	18	CHG	Multiple	gene	arm
1	329477	329498	22	*	6	CHG	Multiple	gene	arm
1	329564	329738	175	*	23	CHG	Multiple	gene	arm
1	329786	329962	177	*	14	CHG	Multiple	gene	arm
1	330063	330151	89	*	10	CHG	Multiple	gene	arm
1	330240	330270	31	*	3	CHG	Multiple	gene	arm
1	330360	330471	112	*	10	CHG	Multiple	gene;three_prime_UTR	arm
1	330638	330644	7	*	4	CHG	Multiple	gene;three_prime_UTR	arm
1	330768	330871	104	*	11	CHG	Multiple	gene;three_prime_UTR	arm
1	330904	331084	181	*	22	CHG	Multiple	gene	arm
1	331128	331188	61	*	12	CHG	Multiple	gene	arm
1	331238	331344	107	*	12	CHG	Multiple	gene	arm
1	331381	331448	68	*	10	CHG	Multiple	gene	arm
1	331517	331614	98	*	18	CHG	Multiple	gene	arm
1	331676	331715	40	*	8	CHG	Multiple	gene	arm
1	331769	331923	155	*	16	CHG	Multiple	gene	arm
1	331987	332025	39	*	8	CHG	Multiple	gene	arm
1	332055	332191	137	*	18	CHG	Multiple	gene	arm
1	332275	332432	158	*	12	CHG	Multiple	gene	arm
1	332506	332588	83	*	10	CHG	Multiple	gene	arm
1	332618	332702	85	*	14	CHG	Multiple	gene	arm
1	332744	332918	175	*	13	CHG	Multiple	gene	arm
1	332960	333100	141	*	17	CHG	Multiple	gene	arm
1	333153	333266	114	*	8	CHG	Multiple	gene	arm
1	333323	333481	159	*	26	CHG	Multiple	gene	arm
1	333511	333642	132	*	12	CHG	Multiple	gene	arm
1	333704	333875	172	*	12	CHG	Multiple	gene	arm
1	333937	334104	168	*	18	CHG	Multiple	gene	arm
1	334140	334225	86	*	13	CHG	Multiple	gene	arm
1	334300	334426	127	*	18	CHG	Multiple	gene	arm
1	334472	334530	59	*	6	CHG	Multiple	gene	arm
1	334617	334766	150	*	15	CHG	Multiple	gene	arm
1	334863	334885	23	*	4	CHG	Multiple	gene	arm
1	334928	335076	149	*	17	CHG	Multiple	gene	arm
1	335151	335242	92	*	10	CHG	Multiple	gene	arm
1	335298	335393	96	*	14	CHG	Multiple	gene	arm
1	335419	335549	131	*	17	CHG	Multiple	gene	arm
1	335587	335750	164	*	21	CHG	Multiple	gene	arm
1	335801	335877	77	*	8	CHG	Multiple	gene	arm
1	335978	336039	62	*	9	CHG	Multiple	gene	arm
1	336097	336236	140	*	20	CHG	Multiple	gene	arm
1	336264	336266	3	*	2	CHG	Single	gene	arm
1	336294	336457	164	*	16	CHG	Multiple	gene	arm
1	336502	336683	182	*	20	CHG	Multiple	gene	arm
1	336709	336829	121	*	16	CHG	Multiple	gene	arm
1	336856	337028	173	*	27	CHG	Multiple	promoter;gene	arm
1	337056	337129	74	*	11	CHG	Multiple	promoter;gene	arm
1	337173	337308	136	*	16	CHG	Multiple	promoter;gene	arm
1	337332	337443	112	*	18	CHG	Multiple	promoter;gene	arm
1	337467	337596	130	*	10	CHG	Multiple	promoter;gene	arm
1	337661	337773	113	*	15	CHG	Multiple	promoter	arm
1	337829	337986	158	*	16	CHG	Multiple	promoter	arm
1	338163	338187	25	*	2	CHG	Multiple	promoter	arm
1	338242	338417	176	*	24	CHG	Multiple	promoter;five_prime_UTR;gene	arm
1	338494	338575	82	*	9	CHG	Multiple	promoter;five_prime_UTR;gene	arm
1	338669	338804	136	*	16	CHG	Multiple	promoter;gene	arm
1	338846	338973	128	*	7	CHG	Multiple	promoter;gene	arm
1	339056	339170	115	*	10	CHG	Multiple	gene	arm
1	339226	339333	108	*	16	CHG	Multiple	gene	arm
1	339380	339427	48	*	6	CHG	Multiple	gene	arm
1	339480	339641	162	*	19	CHG	Multiple	gene	arm
1	339678	339720	43	*	5	CHG	Multiple	gene	arm
1	339808	339890	83	*	8	CHG	Multiple	gene	arm
1	339947	340104	158	*	16	CHG	Multiple	gene;three_prime_UTR	arm
1	340153	340298	146	*	13	CHG	Multiple	gene;three_prime_UTR	arm
1	340423	340563	141	*	21	CHG	Multiple	gene	arm
1	340615	340792	178	*	19	CHG	Multiple	gene	arm
1	340825	340922	98	*	14	CHG	Multiple	gene	arm
1	340955	341111	157	*	27	CHG	Multiple	gene	arm
1	341135	341290	156	*	15	CHG	Multiple	gene	arm
1	341343	341507	165	*	23	CHG	Multiple	gene	arm
1	341530	341598	69	*	10	CHG	Multiple	gene	arm
1	341631	341759	129	*	18	CHG	Multiple	gene	arm
1	341799	341938	140	*	15	CHG	Multiple	gene	arm
1	342052	342204	153	*	12	CHG	Multiple	promoter	arm
1	342303	342303	1	*	1	CHG	Single	promoter	arm
1	342377	342521	145	*	9	CHG	Multiple	promoter	arm
1	342683	342793	111	*	10	CHG	Multiple	promoter	arm
1	342863	342895	33	*	4	CHG	Multiple	promoter	arm
1	342964	343137	174	*	12	CHG	Multiple	promoter	arm
1	343178	343347	170	*	14	CHG	Multiple	promoter;gene;three_prime_UTR	arm
1	343427	343432	6	*	4	CHG	Multiple	promoter;gene;three_prime_UTR	arm
1	343531	343688	158	*	16	CHG	Multiple	gene	arm
1	343721	343859	139	*	16	CHG	Multiple	gene	arm
1	343925	344066	142	*	16	CHG	Multiple	gene	arm
1	344123	344214	92	*	10	CHG	Multiple	gene	arm
1	344285	344421	137	*	11	CHG	Multiple	promoter;five_prime_UTR;gene	arm
1	344573	344691	119	*	9	CHG	Multiple	promoter	arm
1	344814	344873	60	*	10	CHG	Multiple	promoter	arm
1	345000	345104	105	*	7	CHG	Multiple	promoter	arm
1	345277	345350	74	*	7	CHG	Multiple	promoter	arm
1	345502	345678	177	*	10	CHG	Multiple	promoter	arm
1	345785	345911	127	*	9	CHG	Multiple	promoter;five_prime_UTR;gene	arm
1	346034	346146	113	*	10	CHG	Multiple	gene	arm
1	346185	346240	56	*	4	CHG	Multiple	gene	arm
1	346269	346401	133	*	21	CHG	Multiple	gene	arm
1	346482	346516	35	*	3	CHG	Multiple	promoter;gene	arm
1	346572	346685	114	*	18	CHG	Multiple	promoter;gene	arm
1	346710	346799	90	*	16	CHG	Multiple	promoter;gene	arm
1	346836	346973	138	*	13	CHG	Multiple	promoter;gene	arm
1	347027	347129	103	*	17	CHG	Multiple	promoter;gene	arm
1	347189	347351	163	*	21	CHG	Multiple	promoter;gene	arm
1	347467	347601	135	*	11	CHG	Multiple	promoter;gene;three_prime_UTR	arm
1	347677	347698	22	*	6	CHG	Multiple	promoter	arm
1	347945	347945	1	*	1	CHG	Single	five_prime_UTR;gene	arm
1	348000	348149	150	*	16	CHG	Multiple	gene	arm
1	348209	348284	76	*	6	CHG	Multiple	gene	arm
1	348367	348455	89	*	13	CHG	Multiple	gene	arm
1	348507	348600	94	*	8	CHG	Multiple	gene	arm
1	348732	348897	166	*	13	CHG	Multiple	gene	arm
1	349064	349127	64	*	6	CHG	Multiple	gene	arm
1	349214	349292	79	*	10	CHG	Multiple	gene	arm
1	349347	349496	150	*	13	CHG	Multiple	gene	arm
1	349538	349720	183	*	22	CHG	Multiple	gene	arm
1	349797	349964	168	*	12	CHG	Multiple	gene	arm
1	350005	350181	177	*	15	CHG	Multiple	gene	arm
1	350278	350375	98	*	10	CHG	Multiple	gene	arm
1	350425	350526	102	*	10	CHG	Multiple	gene	arm
1	350620	350783	164	*	23	CHG	Multiple	gene	arm
1	350822	350966	145	*	11	CHG	Multiple	gene	arm
1	351026	351062	37	*	6	CHG	Multiple	gene	arm
1	351099	351228	130	*	16	CHG	Multiple	gene	arm
1	351266	351417	152	*	16	CHG	Multiple	gene	arm
1	351506	351632	127	*	19	CHG	Multiple	gene	arm
1	351726	351838	113	*	9	CHG	Multiple	gene	arm
1	351909	352033	125	*	10	CHG	Multiple	gene	arm
1	352074	352208	135	*	21	CHG	Multiple	gene	arm
1	352297	352379	83	*	5	CHG	Multiple	gene;three_prime_UTR	arm
1	352558	352666	109	*	3	CHG	Multiple	intergenic	arm
1	352780	352826	47	*	8	CHG	Multiple	gene;three_prime_UTR	arm
1	352852	352975	124	*	18	CHG	Multiple	gene;three_prime_UTR	arm
1	352999	353033	35	*	6	CHG	Multiple	gene;three_prime_UTR	arm
1	353057	353240	184	*	24	CHG	Multiple	gene;three_prime_UTR	arm
1	353262	353427	166	*	24	CHG	Multiple	gene	arm
1	353453	353590	138	*	19	CHG	Multiple	gene	arm
1	353621	353664	44	*	7	CHG	Multiple	gene	arm
1	353729	353830	102	*	12	CHG	Multiple	gene	arm
1	353875	353968	94	*	14	CHG	Multiple	gene	arm
1	353996	354170	175	*	20	CHG	Multiple	gene	arm
1	354256	354373	118	*	13	CHG	Multiple	gene	arm
1	354434	354614	181	*	14	CHG	Multiple	gene;TE	arm
1	354677	354679	3	*	2	CHG	Single	gene;TE	arm
1	354803	354964	162	*	21	CHG	Multiple	five_prime_UTR;gene	arm
1	355065	355088	24	*	4	CHG	Multiple	promoter	arm
1	355374	355550	177	*	14	CHG	Multiple	promoter;gene	arm
1	355606	355672	67	*	10	CHG	Multiple	promoter;gene	arm
1	355784	355914	131	*	19	CHG	Multiple	promoter;gene	arm
1	355970	356087	118	*	19	CHG	Multiple	promoter;gene	arm
1	356207	356278	72	*	5	CHG	Multiple	promoter;five_prime_UTR;gene	arm
1	356398	356524	127	*	13	CHG	Multiple	promoter;five_prime_UTR;gene	arm
1	356578	356717	140	*	5	CHG	Multiple	five_prime_UTR;gene	arm
1	356794	356938	145	*	10	CHG	Multiple	five_prime_UTR;gene	arm
1	357311	357357	47	*	7	CHG	Multiple	promoter	arm
1	357492	357560	69	*	4	CHG	Multiple	promoter	arm
1	357703	357764	62	*	4	CHG	Multiple	promoter	arm
1	357962	357967	6	*	4	CHG	Multiple	promoter	arm
1	358098	358282	185	*	12	CHG	Multiple	promoter;gene	arm
1	358365	358436	72	*	6	CHG	Multiple	promoter;gene	arm
1	358573	358740	168	*	14	CHG	Multiple	promoter;gene	arm
1	358788	358863	76	*	5	CHG	Multiple	gene	arm
1	358975	358975	1	*	1	CHG	Single	gene	arm
1	359180	359216	37	*	6	CHG	Multiple	promoter;gene	arm
1	359247	359428	182	*	32	CHG	Multiple	promoter;gene	arm
1	359460	359616	157	*	22	CHG	Multiple	promoter;gene	arm
1	359646	359795	150	*	26	CHG	Multiple	promoter;gene	arm
1	359815	359923	109	*	17	CHG	Multiple	promoter;gene	arm
1	359967	360024	58	*	5	CHG	Multiple	promoter;gene	arm
1	360072	360252	181	*	21	CHG	Multiple	promoter;gene	arm
1	360316	360403	88	*	8	CHG	Multiple	promoter;gene	arm
1	360455	360512	58	*	6	CHG	Multiple	promoter;five_prime_UTR;gene	arm
1	360570	360682	113	*	7	CHG	Multiple	promoter	arm
1	360744	360809	66	*	8	CHG	Multiple	promoter	arm
1	360852	360943	92	*	14	CHG	Multiple	promoter	arm
1	360978	361043	66	*	10	CHG	Multiple	promoter;gene	arm
1	361091	361178	88	*	9	CHG	Multiple	promoter;gene	arm
1	361216	361352	137	*	13	CHG	Multiple	promoter;gene	arm
1	361387	361389	3	*	2	CHG	Single	promoter;gene	arm
1	361424	361456	33	*	6	CHG	Multiple	promoter;gene	arm
1	361524	361703	180	*	24	CHG	Multiple	promoter;gene	arm
1	361757	361762	6	*	4	CHG	Multiple	promoter;gene	arm
1	361829	361999	171	*	20	CHG	Multiple	promoter;gene	arm
1	362059	362227	169	*	19	CHG	Multiple	gene	arm
1	362278	362440	163	*	11	CHG	Multiple	gene	arm
1	362483	362655	173	*	26	CHG	Multiple	gene	arm
1	362719	362867	149	*	16	CHG	Multiple	gene	arm
1	362900	362940	41	*	6	CHG	Multiple	gene	arm
1	362986	363115	130	*	15	CHG	Multiple	gene	arm
1	363228	363408	181	*	11	CHG	Multiple	promoter	arm
1	363449	363520	72	*	4	CHG	Multiple	promoter	arm
1	363678	363760	83	*	9	CHG	Multiple	promoter	arm
1	363881	363883	3	*	2	CHG	Single	promoter	arm
1	363948	364110	163	*	13	CHG	Multiple	promoter	arm
1	364172	364211	40	*	7	CHG	Multiple	promoter	arm
1	364282	364364	83	*	11	CHG	Multiple	promoter	arm
1	364461	364545	85	*	6	CHG	Multiple	promoter	arm
1	364666	364766	101	*	10	CHG	Multiple	promoter	arm
1	364879	365013	135	*	9	CHG	Multiple	promoter	arm
1	365121	365264	144	*	10	CHG	Multiple	promoter	arm
1	365431	365615	185	*	8	CHG	Multiple	five_prime_UTR;gene	arm
1	365668	365852	185	*	19	CHG	Multiple	gene	arm
1	365890	366007	118	*	16	CHG	Multiple	gene	arm
1	366037	366215	179	*	31	CHG	Multiple	gene	arm
1	366236	366325	90	*	12	CHG	Multiple	gene	arm
1	366387	366421	35	*	4	CHG	Multiple	gene;three_prime_UTR	arm
1	366531	366588	58	*	5	CHG	Multiple	gene;three_prime_UTR	arm
1	366685	366845	161	*	25	CHG	Multiple	gene;three_prime_UTR	arm
1	366983	367145	163	*	19	CHG	Multiple	gene;three_prime_UTR	arm
1	367229	367359	131	*	9	CHG	Multiple	gene;three_prime_UTR	arm
1	367459	367478	20	*	4	CHG	Multiple	intergenic	arm
1	367525	367695	171	*	21	CHG	Multiple	intergenic	arm
1	367764	367840	77	*	5	CHG	Multiple	intergenic	arm
1	367913	368091	179	*	11	CHG	Multiple	intergenic	arm
1	368156	368226	71	*	11	CHG	Multiple	intergenic	arm
1	368343	368393	51	*	5	CHG	Multiple	intergenic	arm
1	368467	368568	102	*	9	CHG	Multiple	intergenic	arm
1	368646	368781	136	*	8	CHG	Multiple	intergenic	arm
1	369005	369156	152	*	5	CHG	Multiple	intergenic	arm
1	369267	369398	132	*	8	CHG	Multiple	intergenic	arm
1	369491	369655	165	*	14	CHG	Multiple	intergenic	arm
1	369722	369777	56	*	4	CHG	Multiple	intergenic	arm
1	369873	369936	64	*	2	CHG	Multiple	intergenic	arm
1	370025	370125	101	*	4	CHG	Multiple	intergenic	arm
1	370213	370215	3	*	2	CHG	Single	intergenic	arm
1	370354	370521	168	*	7	CHG	Multiple	gene;three_prime_UTR	arm
1	370550	370621	72	*	9	CHG	Multiple	promoter;gene	arm
1	370650	370731	82	*	15	CHG	Multiple	promoter;gene	arm
1	370803	370922	120	*	17	CHG	Multiple	promoter;gene	arm
1	371007	371179	173	*	10	CHG	Multiple	promoter	arm
1	371248	371262	15	*	3	CHG	Multiple	promoter	arm
[truncated: 471,589+ more rows]
