# Supplementary material for: Region-level epimutation rates in Arabidopsis thaliana
Source: Heredity (Edinb). 2021 May 8;127(2):190–202. doi: 10.1038/s41437-021-00441-w (PMC8322157; doi:10.1038/s41437-021-00441-w)
Supplement: Supplementary file 5 — Table S6 [file 41437_2021_441_MOESM5_ESM.xlsx]

## Sheet: TableS6
seqnames	start	end	width	strand	counts	context	densityState	annotation	chrRegion
1	1	150	150	*	45	CHH	Multiple	intergenic	arm
1	170	193	24	*	8	CHH	Multiple	intergenic	arm
1	209	372	164	*	55	CHH	Multiple	intergenic	arm
1	382	387	6	*	3	CHH	Multiple	intergenic	arm
1	397	554	158	*	51	CHH	Multiple	intergenic	arm
1	567	645	79	*	26	CHH	Multiple	intergenic	arm
1	654	698	45	*	17	CHH	Multiple	intergenic	arm
1	707	754	48	*	16	CHH	Multiple	intergenic	arm
1	763	919	157	*	34	CHH	Multiple	intergenic	arm
1	935	1110	176	*	70	CHH	Multiple	intergenic	arm
1	1129	1192	64	*	14	CHH	Multiple	intergenic	arm
1	1205	1268	64	*	16	CHH	Multiple	intergenic	arm
1	1281	1414	134	*	35	CHH	Multiple	intergenic	arm
1	1423	1575	153	*	50	CHH	Multiple	intergenic	arm
1	1590	1675	86	*	27	CHH	Multiple	intergenic	arm
1	1686	1811	126	*	45	CHH	Multiple	intergenic	arm
1	1825	1948	124	*	29	CHH	Multiple	intergenic	arm
1	1962	2063	102	*	26	CHH	Multiple	intergenic	arm
1	2090	2180	91	*	31	CHH	Multiple	promoter	arm
1	2196	2351	156	*	38	CHH	Multiple	promoter	arm
1	2365	2443	79	*	24	CHH	Multiple	promoter	arm
1	2453	2473	21	*	10	CHH	Multiple	promoter	arm
1	2483	2647	165	*	46	CHH	Multiple	promoter	arm
1	2658	2826	169	*	59	CHH	Multiple	promoter	arm
1	2842	2950	109	*	32	CHH	Multiple	promoter	arm
1	2961	3060	100	*	26	CHH	Multiple	promoter	arm
1	3074	3201	128	*	43	CHH	Multiple	promoter	arm
1	3230	3406	177	*	33	CHH	Multiple	promoter	arm
1	3420	3549	130	*	26	CHH	Multiple	promoter	arm
1	3566	3677	112	*	23	CHH	Multiple	promoter;five_prime_UTR;gene	arm
1	3694	3783	90	*	26	CHH	Multiple	five_prime_UTR;gene	arm
1	3801	3947	147	*	37	CHH	Multiple	gene	arm
1	3959	4080	122	*	33	CHH	Multiple	gene	arm
1	4092	4222	131	*	46	CHH	Multiple	gene	arm
1	4233	4290	58	*	18	CHH	Multiple	gene	arm
1	4313	4497	185	*	45	CHH	Multiple	gene	arm
1	4507	4665	159	*	56	CHH	Multiple	gene	arm
1	4675	4684	10	*	4	CHH	Multiple	gene	arm
1	4694	4721	28	*	7	CHH	Multiple	gene	arm
1	4734	4777	44	*	13	CHH	Multiple	gene	arm
1	4790	4865	76	*	26	CHH	Multiple	gene	arm
1	4878	4888	11	*	5	CHH	Multiple	gene	arm
1	4897	4970	74	*	25	CHH	Multiple	gene	arm
1	4979	5015	37	*	13	CHH	Multiple	gene	arm
1	5024	5164	141	*	35	CHH	Multiple	gene	arm
1	5183	5358	176	*	55	CHH	Multiple	gene	arm
1	5374	5446	73	*	21	CHH	Multiple	gene	arm
1	5458	5636	179	*	60	CHH	Multiple	gene	arm
1	5647	5734	88	*	19	CHH	Multiple	gene;three_prime_UTR	arm
1	5748	5863	116	*	30	CHH	Multiple	gene;three_prime_UTR	arm
1	5878	6007	130	*	45	CHH	Multiple	gene;three_prime_UTR	arm
1	6017	6100	84	*	26	CHH	Multiple	gene;three_prime_UTR	arm
1	6109	6278	170	*	59	CHH	Multiple	gene;three_prime_UTR	arm
1	6291	6415	125	*	27	CHH	Multiple	gene	arm
1	6432	6508	77	*	30	CHH	Multiple	gene;three_prime_UTR	arm
1	6515	6682	168	*	76	CHH	Multiple	gene;three_prime_UTR	arm
1	6695	6836	142	*	40	CHH	Multiple	gene;three_prime_UTR	arm
1	6851	7019	169	*	41	CHH	Multiple	gene;three_prime_UTR	arm
1	7029	7199	171	*	49	CHH	Multiple	gene	arm
1	7209	7232	24	*	9	CHH	Multiple	gene;three_prime_UTR	arm
1	7242	7395	154	*	48	CHH	Multiple	gene;three_prime_UTR	arm
1	7405	7458	54	*	18	CHH	Multiple	gene	arm
1	7477	7661	185	*	45	CHH	Multiple	gene	arm
1	7673	7784	112	*	28	CHH	Multiple	gene	arm
1	7795	7921	127	*	38	CHH	Multiple	gene	arm
1	7931	8003	73	*	25	CHH	Multiple	gene	arm
1	8017	8176	160	*	49	CHH	Multiple	gene	arm
1	8187	8305	119	*	32	CHH	Multiple	gene	arm
1	8317	8317	1	*	1	CHH	Single	gene	arm
1	8329	8404	76	*	25	CHH	Multiple	gene	arm
1	8416	8520	105	*	30	CHH	Multiple	gene	arm
1	8528	8551	24	*	11	CHH	Multiple	gene	arm
1	8559	8741	183	*	59	CHH	Multiple	gene	arm
1	8753	8846	94	*	36	CHH	Multiple	promoter	arm
1	8860	8872	13	*	3	CHH	Multiple	promoter	arm
1	8886	9047	162	*	41	CHH	Multiple	promoter	arm
1	9066	9120	55	*	16	CHH	Multiple	promoter	arm
1	9139	9154	16	*	4	CHH	Multiple	promoter	arm
1	9166	9347	182	*	45	CHH	Multiple	promoter	arm
1	9358	9509	152	*	43	CHH	Multiple	promoter	arm
1	9530	9714	185	*	46	CHH	Multiple	promoter	arm
1	9726	9846	121	*	40	CHH	Multiple	promoter	arm
1	9859	9971	113	*	30	CHH	Multiple	promoter	arm
1	9986	10059	74	*	19	CHH	Multiple	promoter	arm
1	10072	10152	81	*	22	CHH	Multiple	promoter	arm
1	10165	10203	39	*	12	CHH	Multiple	promoter	arm
1	10221	10395	175	*	51	CHH	Multiple	intergenic	arm
1	10409	10585	177	*	45	CHH	Multiple	intergenic	arm
1	10602	10659	58	*	22	CHH	Multiple	intergenic	arm
1	10669	10806	138	*	35	CHH	Multiple	intergenic	arm
1	10823	10875	53	*	13	CHH	Multiple	intergenic	arm
1	10886	11056	171	*	49	CHH	Multiple	intergenic	arm
1	11066	11088	23	*	6	CHH	Multiple	intergenic	arm
1	11098	11218	121	*	33	CHH	Multiple	intergenic	arm
1	11230	11390	161	*	53	CHH	Multiple	intergenic	arm
1	11401	11433	33	*	11	CHH	Multiple	intergenic	arm
1	11444	11444	1	*	1	CHH	Single	intergenic	arm
1	11458	11631	174	*	45	CHH	Multiple	intergenic	arm
1	11647	11804	158	*	42	CHH	Multiple	gene;three_prime_UTR	arm
1	11813	11822	10	*	3	CHH	Multiple	gene;three_prime_UTR	arm
1	11831	11956	126	*	43	CHH	Multiple	gene;TE	arm
1	11974	12124	151	*	56	CHH	Multiple	gene	arm
1	12134	12310	177	*	52	CHH	Multiple	gene	arm
1	12320	12367	48	*	12	CHH	Multiple	gene	arm
1	12377	12557	181	*	56	CHH	Multiple	gene	arm
1	12567	12614	48	*	17	CHH	Multiple	gene	arm
1	12624	12739	116	*	37	CHH	Multiple	gene	arm
1	12753	12827	75	*	25	CHH	Multiple	gene	arm
1	12837	12997	161	*	47	CHH	Multiple	gene	arm
1	13015	13193	179	*	59	CHH	Multiple	five_prime_UTR;gene	arm
1	13207	13233	27	*	9	CHH	Multiple	gene	arm
1	13246	13277	32	*	9	CHH	Multiple	gene	arm
1	13290	13435	146	*	49	CHH	Multiple	five_prime_UTR;gene	arm
1	13444	13464	21	*	8	CHH	Multiple	five_prime_UTR;gene	arm
1	13473	13492	20	*	4	CHH	Multiple	five_prime_UTR;gene	arm
1	13501	13503	3	*	2	CHH	Multiple	five_prime_UTR;gene	arm
1	13512	13542	31	*	11	CHH	Multiple	five_prime_UTR;gene	arm
1	13550	13617	68	*	26	CHH	Multiple	five_prime_UTR;gene	arm
1	13625	13753	129	*	50	CHH	Multiple	five_prime_UTR;gene	arm
1	13763	13895	133	*	31	CHH	Multiple	promoter	arm
1	13913	13985	73	*	16	CHH	Multiple	promoter	arm
1	14004	14158	155	*	35	CHH	Multiple	promoter	arm
1	14172	14191	20	*	7	CHH	Multiple	promoter	arm
1	14210	14373	164	*	47	CHH	Multiple	promoter	arm
1	14396	14568	173	*	28	CHH	Multiple	promoter	arm
1	14581	14757	177	*	38	CHH	Multiple	promoter	arm
1	14780	14888	109	*	28	CHH	Multiple	promoter	arm
1	14903	14988	86	*	33	CHH	Multiple	promoter	arm
1	15003	15088	86	*	18	CHH	Multiple	promoter	arm
1	15107	15219	113	*	24	CHH	Multiple	promoter	arm
1	15237	15296	60	*	9	CHH	Multiple	intergenic	arm
1	15320	15431	112	*	30	CHH	Multiple	intergenic	arm
1	15454	15527	74	*	19	CHH	Multiple	intergenic	arm
1	15546	15699	154	*	31	CHH	Multiple	intergenic	arm
1	15717	15800	84	*	21	CHH	Multiple	intergenic	arm
1	15821	15838	18	*	5	CHH	Multiple	intergenic	arm
1	15859	15998	140	*	38	CHH	Multiple	intergenic	arm
1	16013	16196	184	*	52	CHH	Multiple	intergenic	arm
1	16209	16232	24	*	5	CHH	Multiple	intergenic	arm
1	16245	16307	63	*	13	CHH	Multiple	intergenic	arm
1	16331	16505	175	*	47	CHH	Multiple	intergenic	arm
1	16515	16528	14	*	6	CHH	Multiple	intergenic	arm
1	16538	16554	17	*	8	CHH	Multiple	intergenic	arm
1	16566	16661	96	*	36	CHH	Multiple	intergenic	arm
1	16673	16792	120	*	45	CHH	Multiple	intergenic	arm
1	16806	16954	149	*	42	CHH	Multiple	TE	arm
1	16967	17144	178	*	37	CHH	Multiple	TE	arm
1	17167	17246	80	*	14	CHH	Multiple	TE	arm
1	17264	17364	101	*	19	CHH	Multiple	TE	arm
1	17387	17466	80	*	14	CHH	Multiple	TE	arm
1	17493	17589	97	*	19	CHH	Multiple	TE	arm
1	17614	17716	103	*	18	CHH	Multiple	TE	arm
1	17739	17903	165	*	32	CHH	Multiple	TE	arm
1	17918	17925	8	*	3	CHH	Multiple	TE	arm
1	17940	17983	44	*	8	CHH	Multiple	TE	arm
1	17998	18074	77	*	13	CHH	Multiple	TE	arm
1	18091	18255	165	*	53	CHH	Multiple	TE	arm
1	18267	18427	161	*	40	CHH	Multiple	TE	arm
1	18444	18576	133	*	30	CHH	Multiple	TE	arm
1	18600	18672	73	*	14	CHH	Multiple	TE	arm
1	18686	18862	177	*	33	CHH	Multiple	TE	arm
1	18884	18958	75	*	16	CHH	Multiple	TE	arm
1	18971	19011	41	*	12	CHH	Multiple	intergenic	arm
1	19024	19127	104	*	30	CHH	Multiple	intergenic	arm
1	19140	19225	86	*	18	CHH	Multiple	intergenic	arm
1	19238	19241	4	*	3	CHH	Multiple	intergenic	arm
1	19254	19284	31	*	13	CHH	Multiple	intergenic	arm
1	19297	19373	77	*	29	CHH	Multiple	intergenic	arm
1	19386	19569	184	*	47	CHH	Multiple	intergenic	arm
1	19582	19719	138	*	29	CHH	Multiple	intergenic	arm
1	19732	19746	15	*	7	CHH	Multiple	intergenic	arm
1	19759	19824	66	*	19	CHH	Multiple	intergenic	arm
1	19846	20010	165	*	42	CHH	Multiple	intergenic	arm
1	20020	20163	144	*	39	CHH	Multiple	intergenic	arm
1	20185	20276	92	*	24	CHH	Multiple	intergenic	arm
1	20300	20466	167	*	46	CHH	Multiple	intergenic	arm
1	20481	20508	28	*	5	CHH	Multiple	intergenic	arm
1	20539	20702	164	*	54	CHH	Multiple	intergenic	arm
1	20715	20715	1	*	1	CHH	Single	intergenic	arm
1	20728	20755	28	*	6	CHH	Multiple	intergenic	arm
1	20768	20883	116	*	25	CHH	Multiple	intergenic	arm
1	20895	21012	118	*	36	CHH	Multiple	intergenic	arm
1	21028	21051	24	*	9	CHH	Multiple	intergenic	arm
1	21067	21179	113	*	31	CHH	Multiple	intergenic	arm
1	21190	21194	5	*	3	CHH	Multiple	intergenic	arm
1	21205	21279	75	*	24	CHH	Multiple	intergenic	arm
1	21302	21403	102	*	28	CHH	Multiple	intergenic	arm
1	21415	21570	156	*	50	CHH	Multiple	intergenic	arm
1	21581	21731	151	*	44	CHH	Multiple	promoter	arm
1	21765	21861	97	*	24	CHH	Multiple	promoter	arm
1	21889	21974	86	*	19	CHH	Multiple	promoter	arm
1	21984	22025	42	*	8	CHH	Multiple	promoter	arm
1	22035	22089	55	*	19	CHH	Multiple	promoter	arm
1	22099	22177	79	*	19	CHH	Multiple	promoter	arm
1	22190	22349	160	*	47	CHH	Multiple	promoter	arm
1	22359	22507	149	*	43	CHH	Multiple	promoter	arm
1	22518	22615	98	*	25	CHH	Multiple	promoter	arm
1	22643	22826	184	*	44	CHH	Multiple	promoter	arm
1	22848	22854	7	*	2	CHH	Multiple	promoter	arm
1	22876	22988	113	*	19	CHH	Multiple	promoter	arm
1	23009	23159	151	*	36	CHH	Multiple	promoter	arm
1	23172	23340	169	*	53	CHH	Multiple	five_prime_UTR;gene	arm
1	23352	23502	151	*	47	CHH	Multiple	five_prime_UTR;gene	arm
1	23514	23681	168	*	53	CHH	Multiple	gene	arm
1	23693	23748	56	*	20	CHH	Multiple	gene	arm
1	23760	23780	21	*	7	CHH	Multiple	gene	arm
1	23790	23951	162	*	59	CHH	Multiple	gene	arm
1	23961	24046	86	*	28	CHH	Multiple	gene	arm
1	24057	24183	127	*	51	CHH	Multiple	gene	arm
1	24195	24347	153	*	50	CHH	Multiple	gene	arm
1	24359	24529	171	*	46	CHH	Multiple	gene	arm
1	24542	24694	153	*	49	CHH	Multiple	gene	arm
1	24703	24703	1	*	1	CHH	Single	gene	arm
1	24712	24770	59	*	13	CHH	Multiple	gene	arm
1	24781	24781	1	*	1	CHH	Single	gene	arm
1	24792	24947	156	*	44	CHH	Multiple	gene	arm
1	24961	25031	71	*	22	CHH	Multiple	gene	arm
1	25040	25072	33	*	12	CHH	Multiple	gene	arm
1	25081	25101	21	*	9	CHH	Multiple	gene	arm
1	25110	25121	12	*	3	CHH	Multiple	gene	arm
1	25130	25229	100	*	32	CHH	Multiple	gene	arm
1	25238	25277	40	*	17	CHH	Multiple	gene	arm
1	25285	25336	52	*	22	CHH	Multiple	gene	arm
1	25344	25393	50	*	15	CHH	Multiple	gene	arm
1	25401	25406	6	*	3	CHH	Multiple	gene	arm
1	25414	25459	46	*	16	CHH	Multiple	gene	arm
1	25473	25648	176	*	59	CHH	Multiple	gene	arm
1	25665	25775	111	*	35	CHH	Multiple	gene	arm
1	25791	25934	144	*	45	CHH	Multiple	gene	arm
1	25950	26036	87	*	27	CHH	Multiple	gene	arm
1	26050	26232	183	*	48	CHH	Multiple	gene	arm
1	26248	26360	113	*	32	CHH	Multiple	gene	arm
1	26369	26505	137	*	41	CHH	Multiple	gene	arm
1	26522	26680	159	*	47	CHH	Multiple	gene	arm
1	26693	26723	31	*	16	CHH	Multiple	gene	arm
1	26736	26785	50	*	15	CHH	Multiple	gene	arm
1	26801	26957	157	*	58	CHH	Multiple	gene	arm
1	26965	27046	82	*	24	CHH	Multiple	promoter;gene	arm
1	27054	27054	1	*	1	CHH	Single	promoter;gene	arm
1	27062	27156	95	*	29	CHH	Multiple	promoter;gene	arm
1	27167	27351	185	*	59	CHH	Multiple	promoter;gene	arm
1	27362	27497	136	*	44	CHH	Multiple	promoter;gene	arm
1	27507	27603	97	*	32	CHH	Multiple	promoter;gene	arm
1	27618	27734	117	*	36	CHH	Multiple	promoter;gene	arm
1	27742	27768	27	*	9	CHH	Multiple	promoter;gene	arm
1	27776	27776	1	*	1	CHH	Single	promoter;gene	arm
1	27784	27812	29	*	12	CHH	Multiple	promoter;gene	arm
1	27820	27985	166	*	55	CHH	Multiple	promoter;gene	arm
1	27993	28111	119	*	43	CHH	Multiple	promoter;gene	arm
1	28119	28294	176	*	61	CHH	Multiple	promoter;gene	arm
1	28302	28304	3	*	2	CHH	Multiple	promoter;gene	arm
1	28312	28315	4	*	2	CHH	Multiple	promoter;gene	arm
1	28328	28447	120	*	39	CHH	Multiple	promoter;gene	arm
1	28460	28507	48	*	12	CHH	Multiple	promoter;gene	arm
1	28514	28582	69	*	28	CHH	Multiple	gene	arm
1	28589	28612	24	*	11	CHH	Multiple	gene	arm
1	28619	28689	71	*	24	CHH	Multiple	gene	arm
1	28696	28841	146	*	36	CHH	Multiple	gene	arm
1	28862	28917	56	*	16	CHH	Multiple	gene	arm
1	28927	29081	155	*	48	CHH	Multiple	gene	arm
1	29100	29254	155	*	41	CHH	Multiple	gene	arm
1	29268	29425	158	*	50	CHH	Multiple	gene	arm
1	29441	29619	179	*	56	CHH	Multiple	gene	arm
1	29634	29781	148	*	52	CHH	Multiple	gene	arm
1	29790	29950	161	*	54	CHH	Multiple	gene	arm
1	29964	29970	7	*	2	CHH	Multiple	gene	arm
1	29984	30138	155	*	37	CHH	Multiple	gene	arm
1	30153	30181	29	*	10	CHH	Multiple	gene	arm
1	30193	30324	132	*	43	CHH	Multiple	gene	arm
1	30336	30352	17	*	5	CHH	Multiple	gene	arm
1	30365	30538	174	*	56	CHH	Multiple	gene	arm
1	30550	30559	10	*	4	CHH	Multiple	gene	arm
1	30569	30688	120	*	36	CHH	Multiple	gene	arm
1	30698	30746	49	*	21	CHH	Multiple	gene	arm
1	30762	30937	176	*	55	CHH	Multiple	gene	arm
1	30948	31056	109	*	34	CHH	Multiple	gene	arm
1	31069	31237	169	*	44	CHH	Multiple	gene;three_prime_UTR	arm
1	31258	31355	98	*	24	CHH	Multiple	gene;three_prime_UTR	arm
1	31366	31435	70	*	26	CHH	Multiple	gene	arm
1	31446	31540	95	*	27	CHH	Multiple	gene	arm
1	31550	31703	154	*	39	CHH	Multiple	gene	arm
1	31721	31888	168	*	50	CHH	Multiple	gene	arm
1	31903	32031	129	*	34	CHH	Multiple	gene	arm
1	32040	32183	144	*	51	CHH	Multiple	gene	arm
1	32192	32250	59	*	17	CHH	Multiple	gene	arm
1	32265	32437	173	*	52	CHH	Multiple	gene	arm
1	32447	32489	43	*	14	CHH	Multiple	gene	arm
1	32500	32675	176	*	51	CHH	Multiple	gene	arm
1	32691	32861	171	*	49	CHH	Multiple	gene	arm
1	32884	33034	151	*	40	CHH	Multiple	gene	arm
1	33056	33177	122	*	37	CHH	Multiple	five_prime_UTR;gene	arm
1	33194	33249	56	*	15	CHH	Multiple	promoter	arm
1	33269	33414	146	*	41	CHH	Multiple	promoter	arm
1	33422	33428	7	*	3	CHH	Multiple	promoter;gene;three_prime_UTR	arm
1	33436	33452	17	*	6	CHH	Multiple	promoter;gene;three_prime_UTR	arm
1	33460	33604	145	*	57	CHH	Multiple	promoter;gene;three_prime_UTR	arm
1	33612	33666	55	*	16	CHH	Multiple	promoter;gene	arm
1	33674	33765	92	*	22	CHH	Multiple	promoter;gene;three_prime_UTR	arm
1	33779	33887	109	*	35	CHH	Multiple	promoter;gene;three_prime_UTR	arm
1	33898	33968	71	*	21	CHH	Multiple	promoter;gene;three_prime_UTR	arm
1	33980	34122	143	*	49	CHH	Multiple	promoter;gene	arm
1	34132	34309	178	*	64	CHH	Multiple	promoter;gene	arm
1	34318	34470	153	*	40	CHH	Multiple	promoter;gene	arm
1	34485	34556	72	*	21	CHH	Multiple	promoter;gene	arm
1	34571	34673	103	*	34	CHH	Multiple	promoter;gene	arm
1	34682	34727	46	*	15	CHH	Multiple	gene	arm
1	34736	34756	21	*	6	CHH	Multiple	gene	arm
1	34765	34802	38	*	12	CHH	Multiple	gene	arm
1	34811	34820	10	*	3	CHH	Multiple	gene	arm
1	34829	34830	2	*	2	CHH	Multiple	gene	arm
1	34839	34966	128	*	40	CHH	Multiple	gene	arm
1	34975	35132	158	*	47	CHH	Multiple	gene	arm
1	35147	35324	178	*	56	CHH	Multiple	gene	arm
1	35336	35475	140	*	47	CHH	Multiple	gene	arm
1	35489	35652	164	*	45	CHH	Multiple	gene	arm
1	35665	35696	32	*	12	CHH	Multiple	gene	arm
1	35704	35742	39	*	10	CHH	Multiple	gene	arm
1	35750	35839	90	*	27	CHH	Multiple	gene	arm
1	35847	35961	115	*	40	CHH	Multiple	gene	arm
1	35971	35977	7	*	4	CHH	Multiple	gene	arm
1	35987	36079	93	*	29	CHH	Multiple	gene	arm
1	36089	36193	105	*	38	CHH	Multiple	gene	arm
1	36201	36256	56	*	18	CHH	Multiple	gene	arm
1	36264	36375	112	*	29	CHH	Multiple	gene	arm
1	36391	36510	120	*	40	CHH	Multiple	gene	arm
1	36519	36546	28	*	9	CHH	Multiple	gene	arm
1	36555	36649	95	*	27	CHH	Multiple	gene	arm
1	36669	36813	145	*	44	CHH	Multiple	gene	arm
1	36822	36986	165	*	58	CHH	Multiple	five_prime_UTR;gene	arm
1	36994	37078	85	*	22	CHH	Multiple	five_prime_UTR;gene	arm
1	37088	37113	26	*	9	CHH	Multiple	five_prime_UTR;gene	arm
1	37123	37305	183	*	54	CHH	Multiple	five_prime_UTR;gene	arm
1	37318	37346	29	*	9	CHH	Multiple	gene	arm
1	37359	37412	54	*	19	CHH	Multiple	five_prime_UTR;gene	arm
1	37424	37430	7	*	3	CHH	Multiple	five_prime_UTR;gene	arm
1	37442	37555	114	*	27	CHH	Multiple	five_prime_UTR;gene	arm
1	37568	37690	123	*	36	CHH	Multiple	five_prime_UTR;gene	arm
1	37714	37862	149	*	46	CHH	Multiple	five_prime_UTR;gene	arm
1	37876	37933	58	*	16	CHH	Multiple	promoter	arm
1	37946	38078	133	*	46	CHH	Multiple	promoter	arm
1	38091	38217	127	*	41	CHH	Multiple	promoter	arm
1	38229	38283	55	*	15	CHH	Multiple	promoter	arm
1	38299	38441	143	*	36	CHH	Multiple	promoter	arm
1	38453	38574	122	*	31	CHH	Multiple	promoter	arm
1	38585	38760	176	*	39	CHH	Multiple	promoter	arm
1	38780	38885	106	*	26	CHH	Multiple	promoter;gene;three_prime_UTR	arm
1	38906	38983	78	*	21	CHH	Multiple	promoter;gene	arm
1	38993	39100	108	*	38	CHH	Multiple	promoter;gene	arm
1	39112	39204	93	*	30	CHH	Multiple	promoter;gene	arm
1	39217	39230	14	*	5	CHH	Multiple	promoter;gene	arm
1	39243	39358	116	*	35	CHH	Multiple	promoter;gene	arm
1	39375	39503	129	*	31	CHH	Multiple	gene	arm
1	39515	39608	94	*	33	CHH	Multiple	gene	arm
1	39618	39743	126	*	51	CHH	Multiple	gene	arm
1	39754	39924	171	*	40	CHH	Multiple	gene	arm
1	39942	40032	91	*	24	CHH	Multiple	gene	arm
1	40045	40159	115	*	24	CHH	Multiple	gene	arm
1	40175	40345	171	*	48	CHH	Multiple	gene	arm
1	40361	40430	70	*	15	CHH	Multiple	gene	arm
1	40449	40629	181	*	46	CHH	Multiple	gene	arm
1	40643	40652	10	*	5	CHH	Multiple	five_prime_UTR;gene	arm
1	40662	40701	40	*	17	CHH	Multiple	five_prime_UTR;gene	arm
1	40711	40722	12	*	4	CHH	Multiple	five_prime_UTR;gene	arm
1	40732	40834	103	*	39	CHH	Multiple	five_prime_UTR;gene	arm
1	40844	41024	181	*	67	CHH	Multiple	promoter;five_prime_UTR;gene	arm
1	41038	41135	98	*	25	CHH	Multiple	promoter	arm
1	41149	41312	164	*	36	CHH	Multiple	promoter	arm
1	41330	41356	27	*	11	CHH	Multiple	promoter	arm
1	41389	41548	160	*	32	CHH	Multiple	promoter	arm
1	41568	41707	140	*	26	CHH	Multiple	promoter	arm
1	41722	41892	171	*	36	CHH	Multiple	promoter	arm
1	41905	42066	162	*	42	CHH	Multiple	promoter	arm
1	42079	42196	118	*	41	CHH	Multiple	promoter	arm
1	42212	42359	148	*	43	CHH	Multiple	promoter	arm
1	42371	42541	171	*	44	CHH	Multiple	promoter	arm
1	42555	42707	153	*	34	CHH	Multiple	intergenic	arm
1	42730	42823	94	*	21	CHH	Multiple	intergenic	arm
1	42842	43017	176	*	52	CHH	Multiple	intergenic	arm
1	43029	43089	61	*	14	CHH	Multiple	intergenic	arm
1	43101	43158	58	*	19	CHH	Multiple	intergenic	arm
1	43177	43341	165	*	42	CHH	Multiple	promoter	arm
1	43353	43385	33	*	7	CHH	Multiple	promoter	arm
1	43402	43562	161	*	40	CHH	Multiple	promoter	arm
1	43575	43690	116	*	30	CHH	Multiple	promoter	arm
1	43714	43809	96	*	29	CHH	Multiple	promoter	arm
1	43824	43979	156	*	37	CHH	Multiple	promoter	arm
1	43992	44118	127	*	36	CHH	Multiple	promoter	arm
1	44132	44306	175	*	50	CHH	Multiple	promoter	arm
1	44320	44503	184	*	44	CHH	Multiple	promoter	arm
1	44514	44641	128	*	38	CHH	Multiple	promoter	arm
1	44661	44762	102	*	24	CHH	Multiple	gene	arm
1	44789	44911	123	*	26	CHH	Multiple	intergenic	arm
1	44921	44977	57	*	20	CHH	Multiple	intergenic	arm
1	44987	45020	34	*	15	CHH	Multiple	intergenic	arm
1	45030	45050	21	*	9	CHH	Multiple	intergenic	arm
1	45060	45163	104	*	34	CHH	Multiple	intergenic	arm
1	45176	45356	181	*	54	CHH	Multiple	intergenic	arm
1	45367	45489	123	*	33	CHH	Multiple	gene;three_prime_UTR	arm
1	45500	45529	30	*	10	CHH	Multiple	gene	arm
1	45539	45539	1	*	1	CHH	Single	gene	arm
1	45549	45640	92	*	27	CHH	Multiple	gene	arm
1	45650	45752	103	*	28	CHH	Multiple	gene	arm
1	45761	45816	56	*	23	CHH	Multiple	gene	arm
1	45825	45850	26	*	10	CHH	Multiple	gene	arm
1	45859	46039	181	*	59	CHH	Multiple	gene	arm
1	46048	46123	76	*	26	CHH	Multiple	gene	arm
1	46132	46218	87	*	29	CHH	Multiple	gene	arm
1	46229	46385	157	*	45	CHH	Multiple	gene	arm
1	46395	46567	173	*	51	CHH	Multiple	gene	arm
1	46584	46740	157	*	54	CHH	Multiple	gene	arm
1	46749	46827	79	*	22	CHH	Multiple	five_prime_UTR;gene	arm
1	46841	46992	152	*	32	CHH	Multiple	five_prime_UTR;gene	arm
1	47011	47056	46	*	15	CHH	Multiple	promoter	arm
1	47065	47227	163	*	61	CHH	Multiple	promoter	arm
1	47236	47245	10	*	5	CHH	Multiple	promoter	arm
1	47254	47319	66	*	21	CHH	Multiple	promoter	arm
1	47330	47498	169	*	52	CHH	Multiple	promoter	arm
1	47515	47618	104	*	33	CHH	Multiple	promoter;gene;three_prime_UTR	arm
1	47628	47722	95	*	23	CHH	Multiple	promoter;gene;three_prime_UTR	arm
1	47732	47807	76	*	27	CHH	Multiple	promoter;gene	arm
1	47824	47986	163	*	50	CHH	Multiple	promoter;gene	arm
1	47998	48114	117	*	35	CHH	Multiple	promoter;gene	arm
1	48122	48214	93	*	37	CHH	Multiple	promoter;gene	arm
1	48222	48379	158	*	57	CHH	Multiple	promoter;gene	arm
1	48391	48416	26	*	8	CHH	Multiple	promoter;gene	arm
1	48424	48507	84	*	31	CHH	Multiple	promoter;gene	arm
1	48515	48573	59	*	30	CHH	Multiple	gene	arm
1	48581	48610	30	*	10	CHH	Multiple	gene	arm
1	48618	48789	172	*	59	CHH	Multiple	gene	arm
1	48797	48896	100	*	31	CHH	Multiple	gene	arm
1	48904	48943	40	*	15	CHH	Multiple	gene	arm
1	48951	48987	37	*	15	CHH	Multiple	gene	arm
1	48995	49077	83	*	32	CHH	Multiple	gene	arm
1	49089	49191	103	*	39	CHH	Multiple	gene	arm
1	49223	49310	88	*	27	CHH	Multiple	five_prime_UTR;gene	arm
1	49329	49464	136	*	34	CHH	Multiple	promoter	arm
1	49477	49609	133	*	30	CHH	Multiple	promoter	arm
1	49619	49708	90	*	23	CHH	Multiple	promoter	arm
1	49718	49817	100	*	23	CHH	Multiple	promoter	arm
1	49835	49929	95	*	26	CHH	Multiple	promoter	arm
1	49943	50047	105	*	26	CHH	Multiple	promoter	arm
1	50065	50212	148	*	41	CHH	Multiple	promoter;gene;three_prime_UTR	arm
1	50222	50276	55	*	17	CHH	Multiple	promoter;gene;three_prime_UTR	arm
1	50287	50358	72	*	21	CHH	Multiple	promoter;gene	arm
1	50369	50431	63	*	17	CHH	Multiple	promoter;gene	arm
1	50442	50536	95	*	28	CHH	Multiple	promoter;gene	arm
1	50548	50698	151	*	42	CHH	Multiple	promoter;gene	arm
1	50707	50724	18	*	6	CHH	Multiple	promoter;gene	arm
1	50733	50798	66	*	20	CHH	Multiple	promoter;gene	arm
1	50807	50913	107	*	34	CHH	Multiple	promoter;gene	arm
1	50925	50963	39	*	11	CHH	Multiple	promoter;gene	arm
1	50975	50975	1	*	1	CHH	Single	promoter;gene	arm
1	50987	51092	106	*	23	CHH	Multiple	promoter;gene	arm
1	51104	51248	145	*	42	CHH	Multiple	promoter;five_prime_UTR;gene	arm
1	51260	51291	32	*	8	CHH	Multiple	promoter	arm
1	51303	51326	24	*	10	CHH	Multiple	promoter	arm
1	51338	51498	161	*	55	CHH	Multiple	promoter	arm
1	51508	51659	152	*	41	CHH	Multiple	promoter	arm
1	51676	51797	122	*	31	CHH	Multiple	promoter	arm
1	51825	51949	125	*	32	CHH	Multiple	promoter	arm
1	51967	52116	150	*	41	CHH	Multiple	promoter	arm
1	52136	52271	136	*	39	CHH	Multiple	promoter	arm
1	52283	52414	132	*	29	CHH	Multiple	promoter;gene	arm
1	52433	52595	163	*	44	CHH	Multiple	promoter;gene	arm
1	52608	52610	3	*	3	CHH	Multiple	promoter;gene	arm
1	52623	52683	61	*	18	CHH	Multiple	promoter;gene	arm
1	52701	52885	185	*	51	CHH	Multiple	gene	arm
1	52899	52957	59	*	21	CHH	Multiple	five_prime_UTR;gene	arm
1	52965	53108	144	*	52	CHH	Multiple	gene	arm
1	53124	53165	42	*	11	CHH	Multiple	gene	arm
1	53175	53286	112	*	35	CHH	Multiple	gene	arm
1	53296	53374	79	*	28	CHH	Multiple	gene	arm
1	53384	53497	114	*	28	CHH	Multiple	gene	arm
1	53511	53650	140	*	39	CHH	Multiple	gene	arm
1	53666	53847	182	*	65	CHH	Multiple	gene	arm
1	53865	54015	151	*	53	CHH	Multiple	gene	arm
1	54028	54162	135	*	46	CHH	Multiple	gene	arm
1	54171	54299	129	*	42	CHH	Multiple	gene	arm
1	54312	54405	94	*	33	CHH	Multiple	gene	arm
1	54416	54548	133	*	46	CHH	Multiple	gene;three_prime_UTR	arm
1	54570	54704	135	*	34	CHH	Multiple	gene;three_prime_UTR	arm
1	54724	54891	168	*	36	CHH	Multiple	intergenic	arm
1	54908	55090	183	*	63	CHH	Multiple	intergenic	arm
1	55100	55217	118	*	27	CHH	Multiple	promoter	arm
1	55236	55273	38	*	10	CHH	Multiple	promoter	arm
1	55292	55382	91	*	32	CHH	Multiple	promoter	arm
1	55393	55556	164	*	55	CHH	Multiple	promoter	arm
1	55574	55723	150	*	51	CHH	Multiple	promoter	arm
1	55736	55758	23	*	7	CHH	Multiple	promoter;TE	arm
1	55771	55792	22	*	8	CHH	Multiple	promoter;TE	arm
1	55805	55913	109	*	34	CHH	Multiple	promoter;TE	arm
1	55940	56113	174	*	39	CHH	Multiple	promoter;TE	arm
1	56123	56233	111	*	26	CHH	Multiple	promoter;TE	arm
1	56243	56400	158	*	24	CHH	Multiple	promoter;TE	arm
1	56414	56438	25	*	12	CHH	Multiple	promoter;TE	arm
1	56452	56608	157	*	44	CHH	Multiple	promoter;TE	arm
1	56620	56739	120	*	33	CHH	Multiple	gene	arm
1	56751	56895	145	*	35	CHH	Multiple	intergenic	arm
1	56908	57047	140	*	33	CHH	Multiple	intergenic	arm
1	57075	57218	144	*	42	CHH	Multiple	intergenic	arm
1	57228	57262	35	*	8	CHH	Multiple	intergenic	arm
1	57272	57455	184	*	41	CHH	Multiple	gene;three_prime_UTR	arm
1	57478	57562	85	*	24	CHH	Multiple	gene	arm
1	57573	57734	162	*	52	CHH	Multiple	gene	arm
1	57757	57865	109	*	31	CHH	Multiple	gene	arm
1	57878	57972	95	*	30	CHH	Multiple	gene	arm
1	57986	58133	148	*	37	CHH	Multiple	gene	arm
1	58146	58327	182	*	46	CHH	Multiple	gene	arm
1	58352	58499	148	*	41	CHH	Multiple	gene	arm
1	58511	58558	48	*	12	CHH	Multiple	gene	arm
1	58574	58727	154	*	42	CHH	Multiple	gene	arm
1	58744	58853	110	*	31	CHH	Multiple	gene	arm
1	58877	58993	117	*	26	CHH	Multiple	gene	arm
1	59005	59174	170	*	56	CHH	Multiple	five_prime_UTR;gene	arm
1	59191	59321	131	*	29	CHH	Multiple	promoter	arm
1	59335	59480	146	*	41	CHH	Multiple	promoter	arm
1	59498	59663	166	*	44	CHH	Multiple	promoter	arm
1	59680	59794	115	*	26	CHH	Multiple	promoter	arm
1	59802	59867	66	*	24	CHH	Multiple	promoter	arm
1	59875	59893	19	*	4	CHH	Multiple	promoter	arm
1	59901	59926	26	*	12	CHH	Multiple	promoter	arm
1	59934	60050	117	*	33	CHH	Multiple	promoter	arm
1	60063	60120	58	*	13	CHH	Multiple	promoter	arm
1	60140	60267	128	*	39	CHH	Multiple	promoter	arm
1	60278	60432	155	*	40	CHH	Multiple	promoter	arm
1	60447	60600	154	*	35	CHH	Multiple	promoter	arm
1	60612	60773	162	*	46	CHH	Multiple	intergenic	arm
1	60788	60971	184	*	45	CHH	Multiple	intergenic	arm
1	60999	61029	31	*	6	CHH	Multiple	intergenic	arm
1	61048	61175	128	*	22	CHH	Multiple	intergenic	arm
1	61194	61284	91	*	22	CHH	Multiple	intergenic	arm
1	61295	61402	108	*	33	CHH	Multiple	intergenic	arm
1	61413	61446	34	*	9	CHH	Multiple	intergenic	arm
1	61457	61606	150	*	41	CHH	Multiple	intergenic	arm
1	61617	61739	123	*	38	CHH	Multiple	intergenic	arm
1	61750	61864	115	*	33	CHH	Multiple	intergenic	arm
1	61882	62031	150	*	32	CHH	Multiple	gene	arm
1	62049	62159	111	*	33	CHH	Multiple	gene	arm
1	62173	62281	109	*	22	CHH	Multiple	gene	arm
1	62295	62411	117	*	35	CHH	Multiple	gene	arm
1	62421	62506	86	*	29	CHH	Multiple	gene	arm
1	62513	62541	29	*	12	CHH	Multiple	gene	arm
1	62548	62703	156	*	56	CHH	Multiple	gene	arm
1	62714	62865	152	*	40	CHH	Multiple	gene	arm
1	62886	62943	58	*	13	CHH	Multiple	gene	arm
1	62957	63041	85	*	21	CHH	Multiple	gene	arm
1	63055	63124	70	*	16	CHH	Multiple	gene	arm
1	63138	63246	109	*	30	CHH	Multiple	gene	arm
1	63270	63327	58	*	18	CHH	Multiple	gene	arm
1	63335	63367	33	*	13	CHH	Multiple	gene	arm
1	63375	63478	104	*	36	CHH	Multiple	gene	arm
1	63487	63636	150	*	48	CHH	Multiple	gene	arm
1	63649	63788	140	*	38	CHH	Multiple	gene	arm
1	63806	63986	181	*	53	CHH	Multiple	promoter	arm
1	63998	64036	39	*	14	CHH	Multiple	promoter	arm
1	64047	64191	145	*	38	CHH	Multiple	promoter	arm
1	64199	64204	6	*	3	CHH	Multiple	promoter;gene;three_prime_UTR	arm
1	64212	64363	152	*	51	CHH	Multiple	promoter;gene;three_prime_UTR	arm
1	64372	64537	166	*	37	CHH	Multiple	promoter;gene	arm
1	64556	64711	156	*	47	CHH	Multiple	promoter;gene	arm
1	64732	64799	68	*	19	CHH	Multiple	promoter;gene	arm
1	64815	64971	157	*	42	CHH	Multiple	promoter;gene	arm
1	64984	64989	6	*	3	CHH	Multiple	promoter;gene	arm
1	65002	65031	30	*	10	CHH	Multiple	promoter;gene	arm
1	65044	65082	39	*	11	CHH	Multiple	promoter;gene	arm
1	65092	65272	181	*	51	CHH	Multiple	promoter;gene	arm
1	65283	65460	178	*	56	CHH	Multiple	gene	arm
1	65474	65558	85	*	31	CHH	Multiple	gene	arm
1	65570	65658	89	*	35	CHH	Multiple	gene	arm
1	65670	65825	156	*	48	CHH	Multiple	gene	arm
1	65837	65990	154	*	39	CHH	Multiple	gene	arm
1	66008	66023	16	*	5	CHH	Multiple	gene	arm
1	66031	66031	1	*	1	CHH	Single	gene	arm
1	66039	66050	12	*	6	CHH	Multiple	gene	arm
1	66058	66075	18	*	6	CHH	Multiple	gene	arm
1	66083	66212	130	*	40	CHH	Multiple	gene	arm
1	66235	66328	94	*	30	CHH	Multiple	gene	arm
1	66342	66506	165	*	46	CHH	Multiple	gene	arm
1	66520	66673	154	*	50	CHH	Multiple	gene	arm
1	66686	66861	176	*	49	CHH	Multiple	gene	arm
1	66874	66909	36	*	10	CHH	Multiple	gene	arm
1	66922	66998	77	*	20	CHH	Multiple	gene	arm
1	67007	67007	1	*	1	CHH	Single	gene	arm
1	67016	67140	125	*	29	CHH	Multiple	gene	arm
1	67167	67312	146	*	39	CHH	Multiple	gene	arm
1	67323	67478	156	*	43	CHH	Multiple	gene	arm
1	67491	67516	26	*	10	CHH	Multiple	gene	arm
1	67530	67547	18	*	5	CHH	Multiple	five_prime_UTR;gene	arm
1	67561	67729	169	*	50	CHH	Multiple	promoter	arm
1	67746	67832	87	*	19	CHH	Multiple	promoter	arm
1	67845	67883	39	*	10	CHH	Multiple	promoter	arm
1	67896	68067	172	*	41	CHH	Multiple	promoter	arm
1	68078	68186	109	*	28	CHH	Multiple	promoter	arm
1	68197	68279	83	*	13	CHH	Multiple	promoter	arm
1	68294	68467	174	*	44	CHH	Multiple	promoter	arm
1	68492	68545	54	*	16	CHH	Multiple	promoter	arm
1	68558	68705	148	*	39	CHH	Multiple	promoter	arm
1	68720	68754	35	*	11	CHH	Multiple	promoter	arm
1	68769	68942	174	*	48	CHH	Multiple	promoter	arm
1	68957	69076	120	*	28	CHH	Multiple	promoter	arm
1	69098	69277	180	*	46	CHH	Multiple	intergenic	arm
1	69297	69465	169	*	41	CHH	Multiple	intergenic	arm
1	69484	69655	172	*	45	CHH	Multiple	intergenic	arm
1	69665	69693	29	*	6	CHH	Multiple	intergenic	arm
1	69703	69749	47	*	16	CHH	Multiple	intergenic	arm
1	69759	69775	17	*	6	CHH	Multiple	intergenic	arm
1	69785	69940	156	*	35	CHH	Multiple	intergenic	arm
1	69962	70018	57	*	18	CHH	Multiple	intergenic	arm
1	70027	70056	30	*	14	CHH	Multiple	intergenic	arm
1	70065	70078	14	*	6	CHH	Multiple	intergenic	arm
1	70087	70196	110	*	38	CHH	Multiple	gene	arm
1	70205	70327	123	*	33	CHH	Multiple	gene	arm
1	70344	70526	183	*	51	CHH	Multiple	gene	arm
1	70535	70651	117	*	34	CHH	Multiple	gene	arm
1	70660	70792	133	*	36	CHH	Multiple	gene	arm
1	70801	70871	71	*	23	CHH	Multiple	promoter;gene	arm
1	70880	70974	95	*	35	CHH	Multiple	promoter;gene	arm
1	70983	71165	183	*	51	CHH	Multiple	promoter;gene	arm
1	71174	71329	156	*	54	CHH	Multiple	promoter;gene	arm
1	71340	71451	112	*	42	CHH	Multiple	promoter;gene	arm
1	71460	71493	34	*	15	CHH	Multiple	promoter;gene	arm
1	71502	71546	45	*	11	CHH	Multiple	promoter;gene	arm
1	71555	71654	100	*	40	CHH	Multiple	promoter;gene	arm
1	71661	71738	78	*	26	CHH	Multiple	promoter;gene	arm
1	71745	71764	20	*	8	CHH	Multiple	promoter;gene	arm
1	71771	71901	131	*	27	CHH	Multiple	promoter;gene	arm
1	71917	71996	80	*	32	CHH	Multiple	promoter;gene	arm
1	72016	72120	105	*	25	CHH	Multiple	promoter;five_prime_UTR;gene	arm
1	72140	72297	158	*	55	CHH	Multiple	promoter	arm
1	72312	72453	142	*	42	CHH	Multiple	promoter;five_prime_UTR;gene	arm
1	72467	72585	119	*	37	CHH	Multiple	promoter;five_prime_UTR;gene	arm
1	72599	72650	52	*	14	CHH	Multiple	promoter;gene	arm
1	72663	72794	132	*	47	CHH	Multiple	promoter;gene	arm
1	72804	72835	32	*	12	CHH	Multiple	promoter;gene	arm
1	72845	72939	95	*	35	CHH	Multiple	promoter;gene	arm
1	72951	73076	126	*	46	CHH	Multiple	promoter;gene	arm
1	73089	73270	182	*	54	CHH	Multiple	promoter;gene	arm
1	73287	73431	145	*	48	CHH	Multiple	promoter;gene	arm
1	73445	73617	173	*	64	CHH	Multiple	promoter;gene	arm
1	73635	73778	144	*	47	CHH	Multiple	gene	arm
1	73786	73815	30	*	10	CHH	Multiple	gene	arm
1	73823	73912	90	*	38	CHH	Multiple	gene	arm
1	73920	73964	45	*	18	CHH	Multiple	gene;three_prime_UTR	arm
1	73978	74067	90	*	20	CHH	Multiple	gene;three_prime_UTR	arm
1	74081	74250	170	*	48	CHH	Multiple	promoter;gene	arm
1	74261	74348	88	*	29	CHH	Multiple	promoter;gene	arm
1	74360	74468	109	*	30	CHH	Multiple	promoter;gene	arm
1	74476	74541	66	*	25	CHH	Multiple	promoter;gene	arm
1	74549	74562	14	*	3	CHH	Multiple	promoter;gene	arm
1	74570	74622	53	*	13	CHH	Multiple	promoter;gene	arm
1	74633	74665	33	*	9	CHH	Multiple	promoter;gene	arm
1	74676	74806	131	*	33	CHH	Multiple	promoter;five_prime_UTR;gene	arm
1	74826	74970	145	*	37	CHH	Multiple	promoter	arm
1	74992	75097	106	*	30	CHH	Multiple	promoter	arm
1	75111	75229	119	*	26	CHH	Multiple	promoter	arm
1	75243	75337	95	*	23	CHH	Multiple	promoter	arm
1	75352	75536	185	*	40	CHH	Multiple	promoter	arm
1	75556	75693	138	*	39	CHH	Multiple	promoter;gene	arm
1	75710	75867	158	*	40	CHH	Multiple	promoter;gene	arm
1	75881	76065	185	*	42	CHH	Multiple	promoter;gene	arm
1	76083	76244	162	*	40	CHH	Multiple	promoter;gene	arm
1	76268	76439	172	*	38	CHH	Multiple	gene	arm
1	76456	76579	124	*	34	CHH	Multiple	gene	arm
1	76592	76592	1	*	1	CHH	Single	gene;three_prime_UTR	arm
1	76605	76779	175	*	42	CHH	Multiple	gene;three_prime_UTR	arm
1	76807	76814	8	*	3	CHH	Multiple	intergenic	arm
1	76826	76939	114	*	37	CHH	Multiple	TE	arm
1	76951	77033	83	*	34	CHH	Multiple	TE	arm
1	77042	77214	173	*	58	CHH	Multiple	TE	arm
1	77233	77375	143	*	47	CHH	Multiple	TE	arm
1	77384	77543	160	*	42	CHH	Multiple	TE	arm
1	77560	77671	112	*	34	CHH	Multiple	intergenic	arm
1	77690	77860	171	*	48	CHH	Multiple	intergenic	arm
1	77876	77993	118	*	35	CHH	Multiple	intergenic	arm
1	78007	78136	130	*	33	CHH	Multiple	intergenic	arm
1	78146	78330	185	*	50	CHH	Multiple	intergenic	arm
1	78347	78444	98	*	13	CHH	Multiple	TE	arm
1	78477	78660	184	*	35	CHH	Multiple	TE	arm
1	78677	78790	114	*	23	CHH	Multiple	TE	arm
1	78805	78883	79	*	25	CHH	Multiple	intergenic	arm
1	78894	79034	141	*	46	CHH	Multiple	gene	arm
1	79045	79201	157	*	57	CHH	Multiple	promoter	arm
1	79213	79240	28	*	10	CHH	Multiple	promoter	arm
1	79268	79431	164	*	31	CHH	Multiple	promoter	arm
1	79445	79524	80	*	21	CHH	Multiple	promoter	arm
1	79543	79715	173	*	47	CHH	Multiple	promoter	arm
1	79728	79881	154	*	32	CHH	Multiple	promoter	arm
1	79901	80044	144	*	30	CHH	Multiple	promoter	arm
1	80055	80158	104	*	33	CHH	Multiple	promoter	arm
1	80169	80339	171	*	38	CHH	Multiple	promoter	arm
1	80353	80523	171	*	41	CHH	Multiple	promoter	arm
1	80539	80553	15	*	4	CHH	Multiple	intergenic	arm
1	80567	80613	47	*	14	CHH	Multiple	intergenic	arm
1	80627	80768	142	*	42	CHH	Multiple	intergenic	arm
1	80782	80844	63	*	15	CHH	Multiple	intergenic	arm
1	80862	80986	125	*	29	CHH	Multiple	intergenic	arm
1	80999	81162	164	*	36	CHH	Multiple	intergenic	arm
1	81177	81313	137	*	34	CHH	Multiple	intergenic	arm
1	81330	81502	173	*	44	CHH	Multiple	intergenic	arm
1	81530	81645	116	*	33	CHH	Multiple	intergenic	arm
1	81658	81789	132	*	37	CHH	Multiple	intergenic	arm
1	81802	81970	169	*	51	CHH	Multiple	intergenic	arm
1	81981	82101	121	*	33	CHH	Multiple	intergenic	arm
1	82123	82267	145	*	31	CHH	Multiple	intergenic	arm
1	82284	82311	28	*	9	CHH	Multiple	intergenic	arm
1	82322	82458	137	*	37	CHH	Multiple	intergenic	arm
1	82469	82592	124	*	24	CHH	Multiple	intergenic	arm
1	82605	82780	176	*	45	CHH	Multiple	intergenic	arm
1	82794	82959	166	*	42	CHH	Multiple	intergenic	arm
1	82973	83067	95	*	23	CHH	Multiple	intergenic	arm
1	83081	83259	179	*	67	CHH	Multiple	gene	arm
1	83270	83426	157	*	54	CHH	Multiple	gene	arm
1	83436	83579	144	*	46	CHH	Multiple	gene	arm
1	83590	83689	100	*	32	CHH	Multiple	gene	arm
1	83702	83845	144	*	33	CHH	Multiple	gene	arm
1	83857	84032	176	*	41	CHH	Multiple	gene	arm
1	84045	84208	164	*	52	CHH	Multiple	gene	arm
1	84223	84351	129	*	34	CHH	Multiple	gene	arm
1	84370	84481	112	*	28	CHH	Multiple	gene	arm
1	84489	84562	74	*	27	CHH	Multiple	gene	arm
1	84570	84574	5	*	2	CHH	Multiple	gene	arm
1	84582	84734	153	*	53	CHH	Multiple	gene	arm
1	84745	84849	105	*	36	CHH	Multiple	gene	arm
1	84860	85032	173	*	49	CHH	Multiple	promoter	arm
1	85045	85185	141	*	40	CHH	Multiple	promoter	arm
1	85215	85230	16	*	6	CHH	Multiple	promoter	arm
1	85248	85315	68	*	15	CHH	Multiple	promoter	arm
1	85333	85495	163	*	29	CHH	Multiple	promoter	arm
1	85507	85613	107	*	32	CHH	Multiple	promoter	arm
1	85625	85687	63	*	15	CHH	Multiple	promoter	arm
1	85699	85702	4	*	2	CHH	Multiple	promoter	arm
1	85714	85752	39	*	9	CHH	Multiple	promoter	arm
1	85770	85945	176	*	38	CHH	Multiple	promoter	arm
1	85959	86141	183	*	46	CHH	Multiple	promoter	arm
1	86168	86238	71	*	25	CHH	Multiple	promoter	arm
1	86250	86415	166	*	44	CHH	Multiple	promoter	arm
1	86433	86558	126	*	32	CHH	Multiple	intergenic	arm
1	86566	86674	109	*	37	CHH	Multiple	gene;three_prime_UTR	arm
1	86682	86689	8	*	4	CHH	Multiple	gene;three_prime_UTR	arm
1	86697	86708	12	*	7	CHH	Multiple	gene;three_prime_UTR	arm
1	86716	86759	44	*	15	CHH	Multiple	gene	arm
1	86767	86885	119	*	27	CHH	Multiple	gene	arm
1	86905	87006	102	*	22	CHH	Multiple	gene	arm
1	87017	87024	8	*	4	CHH	Multiple	gene	arm
1	87035	87155	121	*	37	CHH	Multiple	gene	arm
1	87179	87272	94	*	20	CHH	Multiple	gene	arm
1	87290	87469	180	*	30	CHH	Multiple	promoter;gene	arm
1	87487	87506	20	*	5	CHH	Multiple	promoter;gene	arm
1	87518	87696	179	*	50	CHH	Multiple	promoter;gene	arm
1	87706	87825	120	*	31	CHH	Multiple	promoter;gene	arm
1	87843	88026	184	*	48	CHH	Multiple	promoter;gene	arm
1	88040	88062	23	*	12	CHH	Multiple	promoter;gene	arm
1	88074	88083	10	*	2	CHH	Multiple	promoter;gene	arm
1	88095	88256	162	*	42	CHH	Multiple	promoter;five_prime_UTR;gene	arm
1	88281	88370	90	*	23	CHH	Multiple	promoter	arm
1	88387	88506	120	*	31	CHH	Multiple	promoter	arm
1	88528	88605	78	*	20	CHH	Multiple	promoter	arm
1	88623	88785	163	*	50	CHH	Multiple	promoter	arm
1	88804	88909	106	*	35	CHH	Multiple	promoter	arm
1	88919	88950	32	*	12	CHH	Multiple	promoter;five_prime_UTR;gene	arm
1	88960	89092	133	*	47	CHH	Multiple	promoter;gene	arm
1	89102	89264	163	*	43	CHH	Multiple	promoter;gene	arm
1	89275	89451	177	*	65	CHH	Multiple	promoter;gene	arm
1	89470	89528	59	*	20	CHH	Multiple	promoter;gene	arm
1	89540	89676	137	*	39	CHH	Multiple	promoter;gene;three_prime_UTR	arm
1	89698	89831	134	*	34	CHH	Multiple	intergenic	arm
1	89845	89945	101	*	30	CHH	Multiple	promoter	arm
1	89958	90063	106	*	33	CHH	Multiple	promoter	arm
1	90074	90174	101	*	26	CHH	Multiple	promoter	arm
1	90188	90286	99	*	36	CHH	Multiple	promoter	arm
1	90296	90328	33	*	16	CHH	Multiple	promoter	arm
1	90338	90425	88	*	29	CHH	Multiple	promoter	arm
1	90441	90613	173	*	46	CHH	Multiple	promoter	arm
1	90624	90723	100	*	34	CHH	Multiple	promoter	arm
1	90737	90879	143	*	33	CHH	Multiple	promoter	arm
1	90901	91020	120	*	30	CHH	Multiple	promoter	arm
1	91028	91065	38	*	14	CHH	Multiple	promoter	arm
1	91073	91092	20	*	6	CHH	Multiple	promoter	arm
1	91100	91177	78	*	23	CHH	Multiple	promoter	arm
1	91187	91367	181	*	56	CHH	Multiple	promoter	arm
1	91380	91516	137	*	40	CHH	Multiple	five_prime_UTR;gene	arm
1	91539	91606	68	*	19	CHH	Multiple	five_prime_UTR;gene	arm
1	91628	91782	155	*	49	CHH	Multiple	gene	arm
1	91791	91896	106	*	39	CHH	Multiple	gene	arm
1	91905	91909	5	*	2	CHH	Multiple	gene	arm
1	91918	91980	63	*	19	CHH	Multiple	gene	arm
1	91992	92136	145	*	45	CHH	Multiple	gene	arm
1	92147	92255	109	*	27	CHH	Multiple	gene	arm
1	92264	92411	148	*	59	CHH	Multiple	gene	arm
1	92420	92510	91	*	35	CHH	Multiple	gene	arm
1	92519	92572	54	*	13	CHH	Multiple	gene	arm
1	92585	92732	148	*	46	CHH	Multiple	gene	arm
1	92743	92757	15	*	5	CHH	Multiple	gene	arm
1	92768	92837	70	*	25	CHH	Multiple	gene	arm
1	92848	92944	97	*	38	CHH	Multiple	gene	arm
1	92952	93098	147	*	47	CHH	Multiple	gene	arm
1	93106	93129	24	*	10	CHH	Multiple	gene	arm
1	93141	93204	64	*	19	CHH	Multiple	gene	arm
1	93216	93379	164	*	49	CHH	Multiple	gene	arm
1	93396	93559	164	*	47	CHH	Multiple	gene	arm
1	93566	93576	11	*	5	CHH	Multiple	gene	arm
1	93583	93691	109	*	46	CHH	Multiple	gene	arm
1	93699	93875	177	*	57	CHH	Multiple	gene	arm
1	93881	93897	17	*	9	CHH	Multiple	gene	arm
1	93903	93972	70	*	25	CHH	Multiple	gene	arm
1	93978	93988	11	*	5	CHH	Multiple	gene	arm
1	93994	94091	98	*	30	CHH	Multiple	gene	arm
1	94101	94112	12	*	6	CHH	Multiple	gene	arm
1	94122	94255	134	*	46	CHH	Multiple	gene	arm
1	94265	94407	143	*	40	CHH	Multiple	gene	arm
1	94419	94582	164	*	58	CHH	Multiple	promoter;gene	arm
1	94592	94608	17	*	8	CHH	Multiple	promoter;gene	arm
1	94618	94689	72	*	23	CHH	Multiple	promoter;gene	arm
1	94699	94812	114	*	41	CHH	Multiple	promoter;gene	arm
1	94824	94929	106	*	40	CHH	Multiple	promoter;gene	arm
1	94938	95028	91	*	29	CHH	Multiple	promoter;gene	arm
1	95039	95143	105	*	35	CHH	Multiple	promoter;gene	arm
1	95160	95256	97	*	31	CHH	Multiple	promoter;gene	arm
1	95269	95346	78	*	24	CHH	Multiple	promoter;gene	arm
1	95356	95540	185	*	61	CHH	Multiple	promoter;gene	arm
1	95551	95657	107	*	25	CHH	Multiple	promoter;gene;three_prime_UTR	arm
1	95671	95806	136	*	46	CHH	Multiple	promoter	arm
1	95825	95895	71	*	20	CHH	Multiple	promoter	arm
1	95912	96073	162	*	47	CHH	Multiple	promoter;five_prime_UTR;gene	arm
1	96081	96125	45	*	17	CHH	Multiple	promoter;gene	arm
1	96133	96154	22	*	8	CHH	Multiple	promoter;gene	arm
1	96162	96229	68	*	21	CHH	Multiple	promoter;gene	arm
1	96237	96387	151	*	42	CHH	Multiple	promoter;gene	arm
1	96398	96461	64	*	15	CHH	Multiple	promoter;gene	arm
1	96472	96649	178	*	57	CHH	Multiple	promoter;gene	arm
1	96659	96827	169	*	43	CHH	Multiple	promoter;gene	arm
1	96840	96865	26	*	12	CHH	Multiple	promoter;gene	arm
1	96877	97061	185	*	66	CHH	Multiple	promoter;gene	arm
1	97076	97216	141	*	44	CHH	Multiple	promoter;gene	arm
1	97230	97414	185	*	46	CHH	Multiple	promoter;gene;three_prime_UTR	arm
1	97429	97587	159	*	38	CHH	Multiple	five_prime_UTR;gene	arm
1	97611	97667	57	*	15	CHH	Multiple	gene	arm
1	97678	97862	185	*	57	CHH	Multiple	gene	arm
1	97872	97891	20	*	8	CHH	Multiple	gene	arm
1	97906	98028	123	*	34	CHH	Multiple	gene	arm
1	98043	98107	65	*	17	CHH	Multiple	gene	arm
1	98121	98259	139	*	33	CHH	Multiple	gene	arm
1	98274	98457	184	*	47	CHH	Multiple	gene	arm
1	98466	98601	136	*	45	CHH	Multiple	promoter;gene	arm
1	98610	98660	51	*	21	CHH	Multiple	promoter;gene	arm
1	98669	98789	121	*	30	CHH	Multiple	promoter;gene	arm
1	98807	98928	122	*	29	CHH	Multiple	promoter;gene	arm
1	98942	99038	97	*	38	CHH	Multiple	promoter;gene	arm
1	99047	99101	55	*	17	CHH	Multiple	promoter;gene;three_prime_UTR	arm
1	99110	99207	98	*	27	CHH	Multiple	promoter;gene;three_prime_UTR	arm
1	99218	99254	37	*	16	CHH	Multiple	promoter;gene;three_prime_UTR	arm
1	99265	99362	98	*	33	CHH	Multiple	promoter	arm
1	99372	99424	53	*	17	CHH	Multiple	promoter	arm
1	99434	99472	39	*	13	CHH	Multiple	promoter	arm
1	99482	99546	65	*	17	CHH	Multiple	promoter	arm
1	99556	99706	151	*	32	CHH	Multiple	promoter	arm
1	99721	99801	81	*	22	CHH	Multiple	promoter	arm
1	99816	99924	109	*	34	CHH	Multiple	promoter	arm
1	99945	100048	104	*	29	CHH	Multiple	five_prime_UTR;gene	arm
1	100062	100140	79	*	19	CHH	Multiple	five_prime_UTR;gene	arm
1	100154	100300	147	*	36	CHH	Multiple	five_prime_UTR;gene	arm
1	100312	100465	154	*	35	CHH	Multiple	five_prime_UTR;gene	arm
1	100477	100644	168	*	46	CHH	Multiple	five_prime_UTR;gene	arm
1	100656	100808	153	*	54	CHH	Multiple	gene	arm
1	100823	100967	145	*	47	CHH	Multiple	gene	arm
1	100983	101045	63	*	20	CHH	Multiple	gene	arm
1	101058	101174	117	*	41	CHH	Multiple	gene	arm
1	101196	101370	175	*	67	CHH	Multiple	gene	arm
1	101377	101386	10	*	5	CHH	Multiple	gene	arm
1	101393	101431	39	*	11	CHH	Multiple	gene	arm
1	101438	101443	6	*	4	CHH	Multiple	gene	arm
1	101450	101534	85	*	28	CHH	Multiple	gene	arm
1	101543	101548	6	*	3	CHH	Multiple	gene	arm
1	101557	101728	172	*	67	CHH	Multiple	gene	arm
1	101737	101764	28	*	9	CHH	Multiple	gene;three_prime_UTR	arm
1	101773	101924	152	*	47	CHH	Multiple	gene;three_prime_UTR	arm
1	101933	101933	1	*	1	CHH	Single	intergenic	arm
1	101942	102019	78	*	27	CHH	Multiple	intergenic	arm
1	102038	102154	117	*	29	CHH	Multiple	intergenic	arm
1	102168	102247	80	*	22	CHH	Multiple	intergenic	arm
1	102266	102431	166	*	41	CHH	Multiple	intergenic	arm
1	102441	102523	83	*	22	CHH	Multiple	intergenic	arm
1	102538	102637	100	*	26	CHH	Multiple	intergenic	arm
1	102653	102787	135	*	29	CHH	Multiple	intergenic	arm
1	102798	102845	48	*	14	CHH	Multiple	intergenic	arm
1	102856	102971	116	*	35	CHH	Multiple	intergenic	arm
1	102985	103164	180	*	46	CHH	Multiple	intergenic	arm
1	103181	103269	89	*	24	CHH	Multiple	intergenic	arm
1	103284	103366	83	*	19	CHH	Multiple	intergenic	arm
1	103381	103490	110	*	28	CHH	Multiple	intergenic	arm
1	103508	103684	177	*	50	CHH	Multiple	intergenic	arm
1	103700	103861	162	*	48	CHH	Multiple	intergenic	arm
1	103877	104019	143	*	32	CHH	Multiple	intergenic	arm
1	104046	104176	131	*	32	CHH	Multiple	intergenic	arm
1	104190	104315	126	*	34	CHH	Multiple	intergenic	arm
1	104333	104509	177	*	41	CHH	Multiple	intergenic	arm
1	104525	104592	68	*	15	CHH	Multiple	gene;three_prime_UTR	arm
1	104613	104746	134	*	29	CHH	Multiple	gene;three_prime_UTR	arm
1	104761	104942	182	*	60	CHH	Multiple	gene	arm
1	104952	105010	59	*	18	CHH	Multiple	gene	arm
1	105023	105152	130	*	36	CHH	Multiple	gene	arm
1	105163	105230	68	*	21	CHH	Multiple	gene	arm
1	105245	105387	143	*	43	CHH	Multiple	gene	arm
1	105413	105561	149	*	32	CHH	Multiple	promoter	arm
1	105587	105697	111	*	26	CHH	Multiple	promoter	arm
1	105717	105774	58	*	15	CHH	Multiple	promoter	arm
1	105784	105930	147	*	46	CHH	Multiple	promoter	arm
1	105940	105961	22	*	9	CHH	Multiple	promoter	arm
1	105971	106010	40	*	10	CHH	Multiple	promoter	arm
1	106028	106188	161	*	44	CHH	Multiple	promoter	arm
1	106200	106335	136	*	36	CHH	Multiple	promoter	arm
1	106351	106463	113	*	35	CHH	Multiple	promoter	arm
1	106475	106561	87	*	23	CHH	Multiple	promoter	arm
1	106573	106621	49	*	14	CHH	Multiple	promoter	arm
1	106632	106654	23	*	7	CHH	Multiple	promoter	arm
1	106665	106807	143	*	39	CHH	Multiple	promoter	arm
1	106820	106950	131	*	35	CHH	Multiple	intergenic	arm
1	106970	107146	177	*	37	CHH	Multiple	intergenic	arm
1	107155	107173	19	*	8	CHH	Multiple	intergenic	arm
1	107182	107185	4	*	2	CHH	Multiple	intergenic	arm
1	107194	107194	1	*	1	CHH	Single	intergenic	arm
1	107203	107225	23	*	6	CHH	Multiple	intergenic	arm
1	107234	107249	16	*	6	CHH	Multiple	intergenic	arm
1	107262	107434	173	*	44	CHH	Multiple	intergenic	arm
1	107446	107608	163	*	40	CHH	Multiple	promoter	arm
1	107620	107783	164	*	53	CHH	Multiple	promoter	arm
1	107795	107900	106	*	33	CHH	Multiple	promoter	arm
1	107911	107966	56	*	13	CHH	Multiple	promoter	arm
1	107977	108133	157	*	32	CHH	Multiple	promoter	arm
1	108154	108190	37	*	10	CHH	Multiple	promoter	arm
1	108201	108217	17	*	6	CHH	Multiple	promoter	arm
1	108228	108393	166	*	49	CHH	Multiple	promoter	arm
1	108413	108560	148	*	38	CHH	Multiple	promoter	arm
1	108578	108663	86	*	27	CHH	Multiple	promoter	arm
1	108680	108803	124	*	36	CHH	Multiple	promoter	arm
1	108819	108888	70	*	20	CHH	Multiple	promoter	arm
1	108898	108921	24	*	8	CHH	Multiple	promoter	arm
1	108931	108936	6	*	2	CHH	Multiple	promoter	arm
1	108946	109127	182	*	53	CHH	Multiple	five_prime_UTR;gene	arm
1	109148	109268	121	*	33	CHH	Multiple	five_prime_UTR;gene	arm
1	109283	109458	176	*	48	CHH	Multiple	five_prime_UTR;gene	arm
1	109473	109513	41	*	15	CHH	Multiple	five_prime_UTR;gene	arm
1	109528	109625	98	*	31	CHH	Multiple	five_prime_UTR;gene	arm
1	109634	109732	99	*	30	CHH	Multiple	gene	arm
1	109744	109897	154	*	46	CHH	Multiple	gene	arm
1	109905	110027	123	*	41	CHH	Multiple	gene	arm
1	110035	110194	160	*	42	CHH	Multiple	gene	arm
1	110207	110366	160	*	46	CHH	Multiple	gene	arm
1	110380	110538	159	*	48	CHH	Multiple	gene	arm
1	110552	110566	15	*	5	CHH	Multiple	gene	arm
1	110575	110700	126	*	45	CHH	Multiple	gene	arm
1	110709	110847	139	*	43	CHH	Multiple	promoter;gene	arm
1	110859	111012	154	*	50	CHH	Multiple	promoter;gene	arm
1	111025	111101	77	*	30	CHH	Multiple	promoter;gene	arm
1	111116	111148	33	*	12	CHH	Multiple	promoter;gene	arm
1	111163	111330	168	*	45	CHH	Multiple	promoter;gene	arm
1	111345	111411	67	*	22	CHH	Multiple	promoter;gene;three_prime_UTR	arm
1	111422	111576	155	*	39	CHH	Multiple	promoter;gene;three_prime_UTR	arm
1	111591	111638	48	*	11	CHH	Multiple	promoter	arm
1	111649	111738	90	*	28	CHH	Multiple	promoter	arm
1	111749	111814	66	*	23	CHH	Multiple	promoter	arm
1	111829	111978	150	*	42	CHH	Multiple	promoter;gene	arm
1	112000	112066	67	*	22	CHH	Multiple	promoter	arm
1	112085	112243	159	*	44	CHH	Multiple	promoter	arm
1	112256	112408	153	*	57	CHH	Multiple	promoter;gene	arm
1	112415	112522	108	*	43	CHH	Multiple	promoter;gene	arm
1	112533	112596	64	*	16	CHH	Multiple	promoter;gene	arm
1	112607	112769	163	*	60	CHH	Multiple	promoter;gene	arm
1	112790	112947	158	*	59	CHH	Multiple	promoter;gene	arm
1	112955	113094	140	*	46	CHH	Multiple	promoter;gene	arm
1	113106	113288	183	*	42	CHH	Multiple	promoter;gene	arm
1	113314	113411	98	*	25	CHH	Multiple	promoter;gene	arm
1	113426	113504	79	*	23	CHH	Multiple	promoter;gene	arm
1	113519	113698	180	*	49	CHH	Multiple	promoter;gene	arm
1	113706	113733	28	*	10	CHH	Multiple	promoter;gene	arm
1	113741	113805	65	*	26	CHH	Multiple	promoter;gene	arm
1	113813	113813	1	*	1	CHH	Single	promoter;gene	arm
1	113821	113856	36	*	16	CHH	Multiple	promoter;gene	arm
1	113864	113968	105	*	33	CHH	Multiple	promoter;gene;three_prime_UTR	arm
1	113984	114085	102	*	27	CHH	Multiple	promoter	arm
1	114108	114183	76	*	22	CHH	Multiple	promoter	arm
1	114198	114204	7	*	3	CHH	Multiple	promoter	arm
1	114219	114329	111	*	25	CHH	Multiple	promoter	arm
1	114349	114446	98	*	24	CHH	Multiple	gene	arm
1	114457	114568	112	*	30	CHH	Multiple	gene	arm
1	114579	114696	118	*	38	CHH	Multiple	gene	arm
1	114706	114842	137	*	42	CHH	Multiple	gene	arm
1	114851	114991	141	*	51	CHH	Multiple	gene	arm
1	115000	115167	168	*	50	CHH	Multiple	gene	arm
1	115183	115225	43	*	11	CHH	Multiple	gene	arm
1	115245	115410	166	*	56	CHH	Multiple	gene;three_prime_UTR	arm
1	115418	115467	50	*	17	CHH	Multiple	promoter;gene;three_prime_UTR	arm
1	115481	115625	145	*	46	CHH	Multiple	promoter;gene;three_prime_UTR	arm
1	115635	115674	40	*	12	CHH	Multiple	promoter;gene	arm
1	115682	115704	23	*	7	CHH	Multiple	promoter;gene	arm
1	115712	115834	123	*	42	CHH	Multiple	promoter;gene	arm
1	115842	115891	50	*	18	CHH	Multiple	promoter;gene	arm
1	115899	115979	81	*	22	CHH	Multiple	promoter;gene	arm
1	115996	116151	156	*	36	CHH	Multiple	promoter;gene;three_prime_UTR	arm
1	116162	116171	10	*	5	CHH	Multiple	promoter	arm
1	116182	116205	24	*	11	CHH	Multiple	promoter	arm
1	116214	116237	24	*	11	CHH	Multiple	promoter	arm
1	116246	116327	82	*	24	CHH	Multiple	promoter	arm
1	116336	116369	34	*	12	CHH	Multiple	promoter	arm
1	116383	116555	173	*	39	CHH	Multiple	promoter	arm
1	116566	116725	160	*	47	CHH	Multiple	promoter	arm
1	116738	116753	16	*	6	CHH	Multiple	promoter	arm
1	116766	116935	170	*	41	CHH	Multiple	promoter	arm
1	116955	117048	94	*	22	CHH	Multiple	five_prime_UTR;gene	arm
1	117064	117245	182	*	66	CHH	Multiple	gene	arm
1	117259	117363	105	*	35	CHH	Multiple	gene	arm
1	117373	117441	69	*	19	CHH	Multiple	gene	arm
1	117451	117544	94	*	26	CHH	Multiple	gene	arm
1	117556	117607	52	*	16	CHH	Multiple	gene	arm
1	117619	117780	162	*	45	CHH	Multiple	gene	arm
1	117803	117908	106	*	25	CHH	Multiple	gene	arm
1	117928	117979	52	*	10	CHH	Multiple	promoter;gene	arm
1	117999	118129	131	*	34	CHH	Multiple	promoter;gene	arm
1	118145	118148	4	*	3	CHH	Multiple	promoter;gene	arm
1	118164	118211	48	*	11	CHH	Multiple	promoter;gene	arm
1	118223	118349	127	*	31	CHH	Multiple	promoter;gene	arm
1	118366	118541	176	*	42	CHH	Multiple	promoter;gene	arm
1	118556	118671	116	*	25	CHH	Multiple	promoter;gene;three_prime_UTR	arm
1	118687	118832	146	*	31	CHH	Multiple	promoter;gene;three_prime_UTR	arm
1	118849	118895	47	*	12	CHH	Multiple	promoter	arm
1	118917	119065	149	*	37	CHH	Multiple	promoter	arm
1	119075	119144	70	*	20	CHH	Multiple	promoter	arm
1	119154	119287	134	*	38	CHH	Multiple	promoter	arm
1	119297	119339	43	*	9	CHH	Multiple	promoter	arm
1	119349	119369	21	*	7	CHH	Multiple	promoter	arm
1	119379	119383	5	*	4	CHH	Multiple	promoter	arm
1	119393	119393	1	*	1	CHH	Single	promoter	arm
1	119403	119485	83	*	35	CHH	Multiple	promoter;gene	arm
1	119495	119578	84	*	26	CHH	Multiple	promoter;gene	arm
1	119588	119605	18	*	8	CHH	Multiple	promoter;gene	arm
1	119615	119647	33	*	12	CHH	Multiple	promoter;gene	arm
1	119657	119818	162	*	53	CHH	Multiple	promoter;gene	arm
1	119830	119979	150	*	35	CHH	Multiple	promoter;gene;three_prime_UTR	arm
1	119991	120165	175	*	52	CHH	Multiple	promoter	arm
1	120181	120357	177	*	46	CHH	Multiple	gene	arm
1	120372	120403	32	*	10	CHH	Multiple	gene	arm
1	120418	120551	134	*	32	CHH	Multiple	gene	arm
1	120565	120572	8	*	4	CHH	Multiple	gene	arm
1	120586	120754	169	*	55	CHH	Multiple	gene	arm
1	120766	120807	42	*	17	CHH	Multiple	gene	arm
1	120827	120987	161	*	46	CHH	Multiple	gene	arm
1	121000	121038	39	*	14	CHH	Multiple	gene;three_prime_UTR	arm
1	121051	121062	12	*	4	CHH	Multiple	gene;three_prime_UTR	arm
1	121075	121219	145	*	27	CHH	Multiple	gene;three_prime_UTR	arm
1	121231	121232	2	*	2	CHH	Multiple	gene;three_prime_UTR	arm
1	121244	121428	185	*	58	CHH	Multiple	gene;three_prime_UTR	arm
1	121441	121551	111	*	33	CHH	Multiple	gene;three_prime_UTR	arm
1	121561	121669	109	*	34	CHH	Multiple	gene	arm
1	121679	121747	69	*	23	CHH	Multiple	gene	arm
1	121763	121881	119	*	33	CHH	Multiple	gene	arm
1	121892	122026	135	*	45	CHH	Multiple	gene	arm
1	122035	122195	161	*	62	CHH	Multiple	gene	arm
1	122204	122358	155	*	49	CHH	Multiple	gene	arm
1	122373	122477	105	*	29	CHH	Multiple	gene	arm
1	122493	122661	169	*	54	CHH	Multiple	gene	arm
1	122677	122809	133	*	48	CHH	Multiple	gene	arm
1	122818	122933	116	*	36	CHH	Multiple	gene	arm
1	122952	123109	158	*	44	CHH	Multiple	gene	arm
1	123123	123291	169	*	48	CHH	Multiple	gene	arm
1	123303	123446	144	*	44	CHH	Multiple	gene	arm
1	123456	123579	124	*	41	CHH	Multiple	gene	arm
1	123591	123731	141	*	44	CHH	Multiple	gene	arm
1	123743	123831	89	*	28	CHH	Multiple	gene	arm
1	123843	123980	138	*	39	CHH	Multiple	gene	arm
1	123991	124116	126	*	45	CHH	Multiple	gene	arm
1	124133	124185	53	*	14	CHH	Multiple	gene	arm
1	124195	124329	135	*	52	CHH	Multiple	gene	arm
1	124341	124471	131	*	39	CHH	Multiple	gene	arm
1	124481	124617	137	*	46	CHH	Multiple	gene	arm
1	124628	124696	69	*	18	CHH	Multiple	gene	arm
1	124713	124866	154	*	41	CHH	Multiple	gene	arm
1	124882	124998	117	*	37	CHH	Multiple	gene	arm
1	125009	125030	22	*	7	CHH	Multiple	gene	arm
1	125041	125160	120	*	30	CHH	Multiple	gene	arm
1	125177	125231	55	*	22	CHH	Multiple	gene	arm
1	125247	125400	154	*	41	CHH	Multiple	gene	arm
1	125410	125553	144	*	43	CHH	Multiple	gene	arm
1	125566	125635	70	*	24	CHH	Multiple	gene	arm
1	125649	125781	133	*	42	CHH	Multiple	gene	arm
1	125795	125935	141	*	37	CHH	Multiple	gene	arm
1	125949	126089	141	*	40	CHH	Multiple	gene	arm
1	126100	126242	143	*	37	CHH	Multiple	gene	arm
1	126256	126399	144	*	42	CHH	Multiple	gene	arm
1	126406	126487	82	*	36	CHH	Multiple	gene	arm
1	126494	126566	73	*	21	CHH	Multiple	gene	arm
1	126573	126629	57	*	13	CHH	Multiple	gene	arm
1	126637	126675	39	*	11	CHH	Multiple	gene	arm
1	126683	126691	9	*	4	CHH	Multiple	gene	arm
1	126699	126859	161	*	58	CHH	Multiple	gene	arm
1	126870	126939	70	*	19	CHH	Multiple	gene	arm
1	126952	127071	120	*	36	CHH	Multiple	gene	arm
1	127085	127153	69	*	17	CHH	Multiple	gene	arm
1	127165	127244	80	*	26	CHH	Multiple	gene	arm
1	127256	127372	117	*	52	CHH	Multiple	gene	arm
1	127387	127389	3	*	2	CHH	Multiple	gene	arm
1	127404	127511	108	*	36	CHH	Multiple	gene	arm
1	127521	127541	21	*	6	CHH	Multiple	gene	arm
1	127551	127650	100	*	24	CHH	Multiple	gene	arm
1	127660	127664	5	*	4	CHH	Multiple	gene	arm
1	127674	127723	50	*	16	CHH	Multiple	gene	arm
1	127733	127796	64	*	18	CHH	Multiple	gene	arm
1	127809	127946	138	*	41	CHH	Multiple	gene	arm
1	127959	128131	173	*	61	CHH	Multiple	gene	arm
1	128142	128224	83	*	19	CHH	Multiple	gene	arm
1	128242	128422	181	*	42	CHH	Multiple	gene	arm
1	128452	128530	79	*	22	CHH	Multiple	gene	arm
1	128544	128654	111	*	26	CHH	Multiple	gene	arm
1	128670	128781	112	*	26	CHH	Multiple	gene	arm
1	128792	128820	29	*	10	CHH	Multiple	gene	arm
1	128831	129010	180	*	50	CHH	Multiple	gene	arm
1	129033	129214	182	*	34	CHH	Multiple	gene	arm
1	129229	129303	75	*	16	CHH	Multiple	gene	arm
1	129318	129446	129	*	25	CHH	Multiple	gene	arm
1	129463	129640	178	*	36	CHH	Multiple	gene	arm
1	129658	129810	153	*	26	CHH	Multiple	gene	arm
1	129825	129966	142	*	35	CHH	Multiple	gene	arm
1	129979	130140	162	*	46	CHH	Multiple	gene	arm
1	130157	130264	108	*	30	CHH	Multiple	gene	arm
1	130282	130403	122	*	24	CHH	Multiple	gene	arm
1	130414	130529	116	*	33	CHH	Multiple	five_prime_UTR;gene	arm
1	130540	130626	87	*	30	CHH	Multiple	promoter;five_prime_UTR;gene	arm
1	130637	130654	18	*	8	CHH	Multiple	promoter	arm
1	130668	130847	180	*	56	CHH	Multiple	promoter	arm
1	130863	131047	185	*	46	CHH	Multiple	promoter	arm
1	131064	131123	60	*	15	CHH	Multiple	promoter	arm
1	131141	131284	144	*	46	CHH	Multiple	promoter	arm
1	131296	131321	26	*	7	CHH	Multiple	promoter	arm
1	131333	131413	81	*	29	CHH	Multiple	promoter	arm
1	131425	131536	112	*	19	CHH	Multiple	promoter	arm
1	131551	131610	60	*	16	CHH	Multiple	promoter	arm
1	131627	131776	150	*	45	CHH	Multiple	promoter	arm
1	131789	131843	55	*	15	CHH	Multiple	promoter	arm
1	131856	132020	165	*	50	CHH	Multiple	promoter	arm
1	132029	132112	84	*	22	CHH	Multiple	promoter	arm
1	132121	132220	100	*	38	CHH	Multiple	intergenic	arm
1	132231	132258	28	*	12	CHH	Multiple	intergenic	arm
1	132269	132331	63	*	16	CHH	Multiple	intergenic	arm
1	132341	132514	174	*	62	CHH	Multiple	gene;three_prime_UTR	arm
1	132522	132527	6	*	3	CHH	Multiple	gene	arm
1	132535	132673	139	*	40	CHH	Multiple	gene	arm
1	132685	132816	132	*	36	CHH	Multiple	gene	arm
1	132830	132999	170	*	58	CHH	Multiple	gene	arm
1	133011	133129	119	*	46	CHH	Multiple	gene	arm
1	133141	133261	121	*	35	CHH	Multiple	gene	arm
1	133272	133330	59	*	23	CHH	Multiple	gene	arm
1	133341	133424	84	*	31	CHH	Multiple	gene	arm
1	133438	133620	183	*	52	CHH	Multiple	gene	arm
1	133630	133715	86	*	23	CHH	Multiple	gene	arm
1	133725	133801	77	*	26	CHH	Multiple	gene	arm
1	133814	133824	11	*	5	CHH	Multiple	gene	arm
1	133837	133911	75	*	20	CHH	Multiple	gene	arm
1	133924	134082	159	*	53	CHH	Multiple	gene	arm
1	134101	134206	106	*	32	CHH	Multiple	gene	arm
1	134215	134233	19	*	5	CHH	Multiple	gene	arm
1	134242	134275	34	*	8	CHH	Multiple	gene	arm
1	134284	134338	55	*	22	CHH	Multiple	gene	arm
1	134351	134498	148	*	38	CHH	Multiple	gene	arm
1	134505	134686	182	*	60	CHH	Multiple	gene	arm
1	134694	134878	185	*	56	CHH	Multiple	promoter;gene	arm
1	134894	135067	174	*	55	CHH	Multiple	promoter;gene	arm
1	135077	135155	79	*	23	CHH	Multiple	promoter;five_prime_UTR;gene	arm
1	135165	135348	184	*	49	CHH	Multiple	promoter;five_prime_UTR;gene	arm
1	135361	135406	46	*	17	CHH	Multiple	promoter;gene	arm
1	135420	135595	176	*	48	CHH	Multiple	promoter;gene	arm
1	135606	135747	142	*	21	CHH	Multiple	promoter;gene	arm
1	135760	135798	39	*	9	CHH	Multiple	promoter;five_prime_UTR;gene	arm
1	135811	135931	121	*	34	CHH	Multiple	promoter	arm
1	135948	136009	62	*	14	CHH	Multiple	promoter	arm
1	136021	136203	183	*	46	CHH	Multiple	promoter;five_prime_UTR;gene	arm
1	136221	136391	171	*	46	CHH	Multiple	promoter;gene	arm
1	136401	136401	1	*	1	CHH	Single	promoter;gene	arm
1	136411	136411	1	*	1	CHH	Single	promoter;gene	arm
1	136421	136464	44	*	13	CHH	Multiple	promoter;gene	arm
1	136474	136488	15	*	7	CHH	Multiple	promoter;gene	arm
1	136498	136562	65	*	17	CHH	Multiple	promoter;gene	arm
1	136575	136734	160	*	40	CHH	Multiple	promoter;five_prime_UTR;gene	arm
1	136745	136923	179	*	55	CHH	Multiple	promoter;gene	arm
1	136938	137012	75	*	20	CHH	Multiple	promoter;gene	arm
1	137022	137171	150	*	45	CHH	Multiple	promoter;gene	arm
1	137186	137331	146	*	42	CHH	Multiple	promoter;gene	arm
1	137342	137480	139	*	43	CHH	Multiple	promoter;gene	arm
1	137495	137654	160	*	55	CHH	Multiple	promoter;gene	arm
1	137663	137771	109	*	41	CHH	Multiple	promoter;gene	arm
1	137780	137829	50	*	12	CHH	Multiple	promoter;gene	arm
1	137836	137941	106	*	37	CHH	Multiple	promoter;gene	arm
1	137948	138106	159	*	40	CHH	Multiple	promoter;gene;three_prime_UTR	arm
1	138120	138242	123	*	26	CHH	Multiple	promoter	arm
1	138267	138440	174	*	51	CHH	Multiple	promoter	arm
1	138452	138599	148	*	50	CHH	Multiple	promoter;gene	arm
1	138619	138774	156	*	48	CHH	Multiple	gene	arm
1	138787	138862	76	*	22	CHH	Multiple	gene	arm
1	138875	139005	131	*	44	CHH	Multiple	gene	arm
1	139016	139144	129	*	49	CHH	Multiple	gene	arm
1	139155	139192	38	*	11	CHH	Multiple	gene	arm
1	139205	139278	74	*	30	CHH	Multiple	gene	arm
1	139291	139360	70	*	30	CHH	Multiple	gene	arm
1	139372	139496	125	*	39	CHH	Multiple	gene	arm
1	139509	139665	157	*	41	CHH	Multiple	intergenic	arm
1	139681	139742	62	*	20	CHH	Multiple	intergenic	arm
1	139752	139886	135	*	41	CHH	Multiple	intergenic	arm
1	139896	140077	182	*	47	CHH	Multiple	intergenic	arm
1	140087	140207	121	*	36	CHH	Multiple	intergenic	arm
1	140220	140282	63	*	12	CHH	Multiple	intergenic	arm
1	140300	140470	171	*	39	CHH	Multiple	intergenic	arm
1	140490	140651	162	*	44	CHH	Multiple	promoter	arm
1	140668	140705	38	*	8	CHH	Multiple	promoter	arm
1	140722	140870	149	*	30	CHH	Multiple	promoter	arm
1	140881	140907	27	*	7	CHH	Multiple	promoter	arm
1	140918	141073	156	*	40	CHH	Multiple	promoter	arm
1	141084	141112	29	*	6	CHH	Multiple	promoter	arm
1	141121	141156	36	*	12	CHH	Multiple	promoter	arm
1	141165	141218	54	*	24	CHH	Multiple	promoter	arm
1	141227	141354	128	*	35	CHH	Multiple	promoter	arm
1	141367	141527	161	*	54	CHH	Multiple	promoter	arm
1	141539	141627	89	*	29	CHH	Multiple	promoter	arm
1	141643	141792	150	*	27	CHH	Multiple	promoter	arm
1	141806	141935	130	*	35	CHH	Multiple	promoter	arm
1	141945	142060	116	*	31	CHH	Multiple	five_prime_UTR;gene	arm
1	142071	142192	122	*	37	CHH	Multiple	promoter;five_prime_UTR;gene	arm
1	142207	142387	181	*	59	CHH	Multiple	promoter;gene	arm
1	142402	142532	131	*	24	CHH	Multiple	promoter;gene	arm
1	142542	142716	175	*	45	CHH	Multiple	promoter;gene	arm
1	142728	142843	116	*	37	CHH	Multiple	promoter;gene	arm
1	142853	142876	24	*	8	CHH	Multiple	promoter;gene	arm
1	142886	143009	124	*	36	CHH	Multiple	promoter;gene;three_prime_UTR	arm
1	143021	143160	140	*	38	CHH	Multiple	promoter;gene;three_prime_UTR	arm
1	143172	143356	185	*	52	CHH	Multiple	promoter	arm
1	143370	143441	72	*	19	CHH	Multiple	promoter	arm
1	143450	143456	7	*	4	CHH	Multiple	promoter	arm
1	143465	143574	110	*	33	CHH	Multiple	promoter	arm
1	143593	143710	118	*	24	CHH	Multiple	five_prime_UTR;gene	arm
1	143729	143911	183	*	44	CHH	Multiple	gene	arm
1	143930	144020	91	*	25	CHH	Multiple	gene	arm
1	144033	144114	82	*	26	CHH	Multiple	gene	arm
1	144127	144270	144	*	42	CHH	Multiple	gene	arm
1	144284	144462	179	*	54	CHH	Multiple	gene	arm
1	144475	144530	56	*	16	CHH	Multiple	gene	arm
1	144543	144685	143	*	44	CHH	Multiple	gene	arm
1	144694	144861	168	*	53	CHH	Multiple	gene	arm
1	144872	145026	155	*	52	CHH	Multiple	gene	arm
1	145038	145132	95	*	33	CHH	Multiple	gene	arm
1	145141	145319	179	*	50	CHH	Multiple	gene	arm
1	145334	145337	4	*	2	CHH	Multiple	gene	arm
1	145346	145445	100	*	36	CHH	Multiple	gene;three_prime_UTR	arm
1	145454	145520	67	*	26	CHH	Multiple	gene;three_prime_UTR	arm
1	145531	145684	154	*	40	CHH	Multiple	gene;three_prime_UTR	arm
1	145695	145727	33	*	10	CHH	Multiple	promoter	arm
1	145740	145918	179	*	59	CHH	Multiple	promoter	arm
1	145933	146002	70	*	16	CHH	Multiple	promoter	arm
1	146019	146142	124	*	34	CHH	Multiple	promoter	arm
1	146156	146160	5	*	2	CHH	Multiple	promoter	arm
1	146174	146174	1	*	1	CHH	Single	promoter	arm
1	146188	146298	111	*	35	CHH	Multiple	promoter	arm
1	146314	146468	155	*	42	CHH	Multiple	promoter	arm
1	146491	146644	154	*	34	CHH	Multiple	promoter	arm
1	146662	146784	123	*	33	CHH	Multiple	promoter	arm
1	146796	146822	27	*	4	CHH	Multiple	promoter	arm
1	146834	146990	157	*	47	CHH	Multiple	promoter	arm
1	147006	147017	12	*	2	CHH	Multiple	promoter	arm
1	147033	147086	54	*	14	CHH	Multiple	promoter	arm
1	147102	147269	168	*	46	CHH	Multiple	five_prime_UTR;gene	arm
1	147284	147409	126	*	37	CHH	Multiple	gene	arm
1	147424	147600	177	*	52	CHH	Multiple	gene	arm
1	147611	147676	66	*	22	CHH	Multiple	gene	arm
1	147687	147812	126	*	33	CHH	Multiple	gene;three_prime_UTR	arm
1	147828	148005	178	*	49	CHH	Multiple	gene;three_prime_UTR	arm
1	148018	148036	19	*	7	CHH	Multiple	intergenic	arm
1	148049	148082	34	*	8	CHH	Multiple	intergenic	arm
1	148095	148189	95	*	24	CHH	Multiple	gene;three_prime_UTR	arm
1	148211	148314	104	*	39	CHH	Multiple	gene;three_prime_UTR	arm
1	148322	148447	126	*	45	CHH	Multiple	gene	arm
1	148455	148598	144	*	59	CHH	Multiple	gene	arm
1	148611	148777	167	*	61	CHH	Multiple	gene	arm
1	148790	148814	25	*	9	CHH	Multiple	gene	arm
1	148827	148900	74	*	22	CHH	Multiple	gene	arm
1	148910	149051	142	*	41	CHH	Multiple	gene	arm
1	149061	149222	162	*	47	CHH	Multiple	gene	arm
1	149237	149408	172	*	44	CHH	Multiple	gene	arm
1	149422	149511	90	*	27	CHH	Multiple	gene	arm
1	149528	149654	127	*	41	CHH	Multiple	gene	arm
1	149665	149810	146	*	42	CHH	Multiple	gene	arm
1	149826	150008	183	*	58	CHH	Multiple	promoter	arm
1	150018	150131	114	*	41	CHH	Multiple	promoter	arm
1	150139	150266	128	*	41	CHH	Multiple	promoter	arm
1	150276	150428	153	*	53	CHH	Multiple	promoter	arm
1	150443	150550	108	*	28	CHH	Multiple	promoter	arm
1	150564	150697	134	*	41	CHH	Multiple	promoter	arm
1	150711	150870	160	*	40	CHH	Multiple	promoter;gene;three_prime_UTR	arm
1	150884	151037	154	*	44	CHH	Multiple	promoter;gene;three_prime_UTR	arm
1	151054	151119	66	*	24	CHH	Multiple	promoter;gene;three_prime_UTR	arm
1	151129	151291	163	*	61	CHH	Multiple	promoter;gene	arm
1	151305	151347	43	*	14	CHH	Multiple	gene	arm
1	151357	151494	138	*	44	CHH	Multiple	gene	arm
1	151506	151596	91	*	26	CHH	Multiple	gene	arm
1	151607	151731	125	*	39	CHH	Multiple	promoter;gene	arm
1	151740	151764	25	*	7	CHH	Multiple	promoter;gene	arm
1	151773	151794	22	*	7	CHH	Multiple	promoter;gene	arm
1	151804	151927	124	*	36	CHH	Multiple	promoter;gene	arm
1	151937	151951	15	*	7	CHH	Multiple	promoter;gene	arm
1	151961	151996	36	*	12	CHH	Multiple	promoter;gene	arm
1	152006	152177	172	*	50	CHH	Multiple	promoter;gene	arm
1	152191	152309	119	*	21	CHH	Multiple	promoter	arm
1	152327	152348	22	*	8	CHH	Multiple	promoter	arm
1	152366	152519	154	*	38	CHH	Multiple	promoter	arm
1	152543	152689	147	*	20	CHH	Multiple	promoter	arm
1	152700	152824	125	*	36	CHH	Multiple	promoter	arm
1	152835	152914	80	*	25	CHH	Multiple	promoter	arm
1	152923	152962	40	*	13	CHH	Multiple	promoter	arm
1	152971	153021	51	*	16	CHH	Multiple	promoter	arm
1	153030	153039	10	*	4	CHH	Multiple	promoter	arm
1	153063	153227	165	*	50	CHH	Multiple	promoter;gene	arm
1	153240	153257	18	*	6	CHH	Multiple	promoter;gene	arm
1	153264	153302	39	*	12	CHH	Multiple	promoter;gene	arm
1	153309	153377	69	*	25	CHH	Multiple	promoter;gene	arm
1	153384	153453	70	*	24	CHH	Multiple	promoter;gene	arm
1	153470	153646	177	*	52	CHH	Multiple	promoter;gene	arm
1	153655	153731	77	*	23	CHH	Multiple	promoter;gene	arm
1	153740	153866	127	*	44	CHH	Multiple	gene	arm
1	153881	153974	94	*	33	CHH	Multiple	gene	arm
1	153982	153993	12	*	7	CHH	Multiple	gene	arm
1	154001	154147	147	*	44	CHH	Multiple	gene	arm
1	154159	154336	178	*	51	CHH	Multiple	intergenic	arm
1	154352	154377	26	*	5	CHH	Multiple	TE	arm
1	154393	154534	142	*	31	CHH	Multiple	intergenic	arm
1	154552	154672	121	*	35	CHH	Multiple	gene	arm
1	154681	154698	18	*	7	CHH	Multiple	gene	arm
1	154707	154848	142	*	52	CHH	Multiple	gene	arm
1	154863	155027	165	*	57	CHH	Multiple	gene	arm
1	155041	155191	151	*	47	CHH	Multiple	gene	arm
1	155201	155301	101	*	27	CHH	Multiple	gene	arm
1	155311	155455	145	*	41	CHH	Multiple	gene	arm
1	155471	155498	28	*	9	CHH	Multiple	gene	arm
1	155522	155691	170	*	41	CHH	Multiple	gene	arm
1	155706	155875	170	*	50	CHH	Multiple	gene	arm
1	155885	156030	146	*	50	CHH	Multiple	gene	arm
1	156040	156056	17	*	5	CHH	Multiple	promoter	arm
1	156066	156191	126	*	27	CHH	Multiple	promoter	arm
1	156204	156330	127	*	35	CHH	Multiple	promoter	arm
1	156346	156511	166	*	37	CHH	Multiple	promoter	arm
1	156523	156671	149	*	48	CHH	Multiple	promoter	arm
1	156684	156740	57	*	16	CHH	Multiple	promoter	arm
1	156753	156840	88	*	23	CHH	Multiple	promoter;gene;three_prime_UTR	arm
1	156854	157015	162	*	47	CHH	Multiple	promoter;gene;three_prime_UTR	arm
1	157027	157099	73	*	20	CHH	Multiple	promoter;gene	arm
1	157113	157290	178	*	51	CHH	Multiple	promoter;gene	arm
1	157305	157376	72	*	24	CHH	Multiple	promoter;gene	arm
1	157390	157476	87	*	23	CHH	Multiple	promoter;gene	arm
1	157490	157603	114	*	32	CHH	Multiple	gene	arm
1	157610	157624	15	*	5	CHH	Multiple	gene	arm
1	157631	157638	8	*	4	CHH	Multiple	gene	arm
1	157645	157775	131	*	47	CHH	Multiple	gene	arm
1	157782	157783	2	*	2	CHH	Multiple	gene	arm
1	157790	157879	90	*	27	CHH	Multiple	gene	arm
1	157890	157995	106	*	37	CHH	Multiple	gene	arm
1	158006	158084	79	*	29	CHH	Multiple	gene	arm
1	158093	158230	138	*	47	CHH	Multiple	gene	arm
1	158241	158289	49	*	18	CHH	Multiple	gene	arm
1	158300	158349	50	*	16	CHH	Multiple	gene	arm
1	158360	158361	2	*	2	CHH	Multiple	gene	arm
1	158372	158404	33	*	11	CHH	Multiple	gene	arm
1	158415	158439	25	*	7	CHH	Multiple	gene	arm
1	158450	158514	65	*	26	CHH	Multiple	gene	arm
1	158523	158636	114	*	35	CHH	Multiple	five_prime_UTR;gene	arm
1	158648	158802	155	*	33	CHH	Multiple	promoter	arm
1	158813	158879	67	*	14	CHH	Multiple	promoter	arm
1	158890	159058	169	*	46	CHH	Multiple	promoter	arm
1	159072	159237	166	*	45	CHH	Multiple	promoter	arm
1	159255	159313	59	*	12	CHH	Multiple	promoter	arm
1	159331	159423	93	*	18	CHH	Multiple	promoter	arm
1	159439	159570	132	*	47	CHH	Multiple	promoter	arm
1	159583	159607	25	*	7	CHH	Multiple	promoter	arm
1	159620	159646	27	*	7	CHH	Multiple	promoter	arm
1	159663	159821	159	*	42	CHH	Multiple	promoter	arm
1	159834	160010	177	*	53	CHH	Multiple	promoter;gene;three_prime_UTR	arm
1	160026	160042	17	*	5	CHH	Multiple	promoter;gene	arm
1	160052	160226	175	*	61	CHH	Multiple	promoter;gene	arm
1	160236	160420	185	*	50	CHH	Multiple	gene	arm
1	160432	160512	81	*	25	CHH	Multiple	gene	arm
1	160523	160682	160	*	41	CHH	Multiple	gene	arm
1	160697	160839	143	*	40	CHH	Multiple	gene	arm
1	160858	161010	153	*	51	CHH	Multiple	gene	arm
1	161026	161109	84	*	24	CHH	Multiple	gene	arm
1	161121	161265	145	*	48	CHH	Multiple	gene	arm
1	161275	161417	143	*	49	CHH	Multiple	gene	arm
1	161431	161470	40	*	17	CHH	Multiple	gene	arm
1	161481	161613	133	*	54	CHH	Multiple	gene	arm
1	161624	161789	166	*	59	CHH	Multiple	gene	arm
1	161798	161970	173	*	63	CHH	Multiple	gene	arm
1	161980	161980	1	*	1	CHH	Single	promoter;gene	arm
1	161990	162026	37	*	14	CHH	Multiple	promoter;gene	arm
1	162040	162217	178	*	53	CHH	Multiple	promoter;gene	arm
1	162233	162284	52	*	13	CHH	Multiple	promoter;five_prime_UTR;gene	arm
1	162300	162313	14	*	5	CHH	Multiple	promoter;gene	arm
1	162329	162500	172	*	49	CHH	Multiple	promoter;gene	arm
1	162520	162585	66	*	18	CHH	Multiple	promoter;five_prime_UTR;gene	arm
1	162602	162625	24	*	7	CHH	Multiple	promoter	arm
1	162642	162814	173	*	49	CHH	Multiple	promoter	arm
1	162827	163007	181	*	53	CHH	Multiple	promoter	arm
1	163021	163150	130	*	36	CHH	Multiple	promoter	arm
1	163163	163299	137	*	31	CHH	Multiple	promoter	arm
1	163312	163483	172	*	53	CHH	Multiple	promoter	arm
1	163501	163653	153	*	45	CHH	Multiple	promoter;gene	arm
1	163663	163766	104	*	31	CHH	Multiple	promoter;gene	arm
1	163776	163812	37	*	11	CHH	Multiple	promoter;gene	arm
1	163832	163995	164	*	51	CHH	Multiple	promoter;gene	arm
1	164008	164164	157	*	58	CHH	Multiple	promoter;gene	arm
1	164185	164235	51	*	16	CHH	Multiple	gene	arm
1	164245	164376	132	*	50	CHH	Multiple	gene	arm
1	164388	164525	138	*	42	CHH	Multiple	gene	arm
1	164536	164609	74	*	21	CHH	Multiple	gene	arm
1	164620	164647	28	*	7	CHH	Multiple	gene	arm
1	164657	164796	140	*	44	CHH	Multiple	gene	arm
1	164806	164865	60	*	20	CHH	Multiple	gene	arm
1	164874	164975	102	*	33	CHH	Multiple	gene	arm
1	164984	165022	39	*	14	CHH	Multiple	gene	arm
1	165031	165118	88	*	30	CHH	Multiple	gene	arm
1	165127	165260	134	*	50	CHH	Multiple	gene	arm
1	165271	165414	144	*	51	CHH	Multiple	gene	arm
1	165422	165506	85	*	33	CHH	Multiple	gene	arm
1	165514	165518	5	*	3	CHH	Multiple	gene	arm
1	165526	165602	77	*	22	CHH	Multiple	promoter;gene	arm
1	165614	165770	157	*	56	CHH	Multiple	promoter;gene	arm
1	165779	165815	37	*	13	CHH	Multiple	promoter;gene	arm
1	165821	165937	117	*	51	CHH	Multiple	promoter;gene	arm
1	165943	165954	12	*	5	CHH	Multiple	promoter;gene	arm
1	165960	165992	33	*	11	CHH	Multiple	promoter;gene	arm
1	165998	166178	181	*	55	CHH	Multiple	promoter;gene	arm
1	166193	166308	116	*	30	CHH	Multiple	promoter;gene	arm
1	166323	166449	127	*	26	CHH	Multiple	promoter	arm
1	166461	166622	162	*	43	CHH	Multiple	promoter	arm
1	166634	166749	116	*	35	CHH	Multiple	promoter;gene;three_prime_UTR	arm
1	166763	166891	129	*	40	CHH	Multiple	promoter;gene;three_prime_UTR	arm
1	166906	167057	152	*	37	CHH	Multiple	promoter;gene	arm
1	167074	167247	174	*	47	CHH	Multiple	gene	arm
1	167262	167428	167	*	42	CHH	Multiple	promoter;gene	arm
1	167457	167575	119	*	30	CHH	Multiple	promoter;gene	arm
1	167605	167765	161	*	39	CHH	Multiple	promoter;gene	arm
1	167778	167826	49	*	19	CHH	Multiple	promoter;five_prime_UTR;gene	arm
1	167839	167865	27	*	8	CHH	Multiple	promoter	arm
1	167878	167958	81	*	20	CHH	Multiple	promoter	arm
1	167970	168025	56	*	17	CHH	Multiple	promoter	arm
1	168037	168165	129	*	37	CHH	Multiple	promoter	arm
1	168177	168247	71	*	15	CHH	Multiple	promoter	arm
1	168262	168362	101	*	36	CHH	Multiple	promoter	arm
1	168376	168520	145	*	53	CHH	Multiple	promoter	arm
1	168535	168714	180	*	38	CHH	Multiple	promoter	arm
1	168728	168735	8	*	3	CHH	Multiple	promoter;five_prime_UTR;gene	arm
1	168746	168828	83	*	30	CHH	Multiple	promoter;five_prime_UTR;gene	arm
1	168839	168972	134	*	36	CHH	Multiple	promoter;gene	arm
1	168990	169159	170	*	49	CHH	Multiple	promoter;five_prime_UTR;gene	arm
1	169168	169168	1	*	1	CHH	Single	promoter;gene	arm
1	169177	169213	37	*	14	CHH	Multiple	promoter;gene	arm
1	169222	169348	127	*	42	CHH	Multiple	promoter;gene	arm
1	169357	169529	173	*	51	CHH	Multiple	gene	arm
1	169540	169639	100	*	25	CHH	Multiple	gene	arm
1	169650	169719	70	*	28	CHH	Multiple	gene	arm
1	169730	169845	116	*	23	CHH	Multiple	gene	arm
1	169853	169935	83	*	29	CHH	Multiple	gene	arm
1	169943	170015	73	*	22	CHH	Multiple	gene	arm
1	170023	170072	50	*	15	CHH	Multiple	gene	arm
1	170080	170117	38	*	16	CHH	Multiple	gene	arm
1	170125	170285	161	*	48	CHH	Multiple	gene	arm
1	170300	170343	44	*	18	CHH	Multiple	gene	arm
1	170353	170508	156	*	48	CHH	Multiple	gene	arm
1	170518	170621	104	*	28	CHH	Multiple	gene	arm
1	170630	170654	25	*	7	CHH	Multiple	gene	arm
1	170663	170697	35	*	14	CHH	Multiple	gene	arm
1	170706	170766	61	*	22	CHH	Multiple	gene	arm
1	170775	170863	89	*	30	CHH	Multiple	gene	arm
1	170872	170928	57	*	23	CHH	Multiple	gene	arm
1	170937	171067	131	*	41	CHH	Multiple	gene	arm
1	171076	171131	56	*	19	CHH	Multiple	gene	arm
1	171140	171194	55	*	17	CHH	Multiple	gene	arm
1	171205	171329	125	*	42	CHH	Multiple	intergenic	arm
1	171343	171383	41	*	10	CHH	Multiple	intergenic	arm
1	171397	171471	75	*	18	CHH	Multiple	intergenic	arm
1	171483	171623	141	*	47	CHH	Multiple	intergenic	arm
1	171643	171733	91	*	18	CHH	Multiple	intergenic	arm
1	171748	171882	135	*	42	CHH	Multiple	promoter	arm
1	171900	172047	148	*	27	CHH	Multiple	promoter	arm
1	172065	172163	99	*	28	CHH	Multiple	promoter	arm
1	172175	172290	116	*	32	CHH	Multiple	promoter;gene;three_prime_UTR	arm
1	172301	172442	142	*	47	CHH	Multiple	promoter;gene	arm
1	172455	172620	166	*	44	CHH	Multiple	promoter;gene	arm
1	172634	172739	106	*	29	CHH	Multiple	promoter;gene	arm
1	172756	172905	150	*	43	CHH	Multiple	promoter;five_prime_UTR;gene	arm
1	172925	173055	131	*	35	CHH	Multiple	promoter	arm
1	173068	173076	9	*	4	CHH	Multiple	promoter	arm
1	173089	173231	143	*	29	CHH	Multiple	promoter	arm
1	173243	173383	141	*	50	CHH	Multiple	promoter;gene	arm
1	173391	173477	87	*	29	CHH	Multiple	promoter;gene	arm
1	173485	173584	100	*	34	CHH	Multiple	promoter	arm
1	173601	173714	114	*	32	CHH	Multiple	promoter	arm
1	173736	173867	132	*	30	CHH	Multiple	promoter	arm
1	173880	173933	54	*	16	CHH	Multiple	promoter	arm
1	173962	174090	129	*	22	CHH	Multiple	promoter	arm
1	174104	174122	19	*	5	CHH	Multiple	promoter	arm
1	174136	174173	38	*	14	CHH	Multiple	promoter	arm
1	174188	174329	142	*	32	CHH	Multiple	promoter	arm
1	174343	174396	54	*	16	CHH	Multiple	promoter	arm
1	174407	174539	133	*	42	CHH	Multiple	promoter	arm
1	174555	174732	178	*	41	CHH	Multiple	promoter	arm
1	174753	174906	154	*	47	CHH	Multiple	promoter	arm
1	174920	175103	184	*	40	CHH	Multiple	promoter	arm
1	175117	175273	157	*	41	CHH	Multiple	promoter	arm
1	175285	175397	113	*	36	CHH	Multiple	promoter	arm
1	175420	175526	107	*	30	CHH	Multiple	promoter	arm
1	175554	175677	124	*	36	CHH	Multiple	promoter	arm
1	175687	175721	35	*	17	CHH	Multiple	promoter	arm
1	175731	175737	7	*	4	CHH	Multiple	promoter	arm
1	175747	175875	129	*	34	CHH	Multiple	five_prime_UTR;gene	arm
1	175886	176033	148	*	47	CHH	Multiple	gene	arm
1	176051	176105	55	*	17	CHH	Multiple	gene	arm
1	176116	176279	164	*	48	CHH	Multiple	five_prime_UTR;gene	arm
1	176289	176354	66	*	19	CHH	Multiple	five_prime_UTR;gene	arm
1	176368	176479	112	*	22	CHH	Multiple	gene	arm
1	176517	176568	52	*	11	CHH	Multiple	gene	arm
1	176582	176712	131	*	49	CHH	Multiple	gene	arm
1	176726	176879	154	*	40	CHH	Multiple	gene	arm
1	176891	176961	71	*	19	CHH	Multiple	gene	arm
1	176973	177126	154	*	37	CHH	Multiple	gene	arm
1	177137	177266	130	*	45	CHH	Multiple	gene	arm
1	177277	177448	172	*	50	CHH	Multiple	gene	arm
1	177457	177536	80	*	22	CHH	Multiple	gene	arm
1	177545	177548	4	*	3	CHH	Multiple	gene	arm
1	177557	177620	64	*	23	CHH	Multiple	gene	arm
1	177629	177643	15	*	7	CHH	Multiple	gene	arm
1	177651	177651	1	*	1	CHH	Single	gene	arm
1	177659	177689	31	*	11	CHH	Multiple	gene	arm
1	177697	177704	8	*	2	CHH	Multiple	gene	arm
1	177712	177725	14	*	6	CHH	Multiple	gene	arm
1	177733	177733	1	*	1	CHH	Single	gene	arm
1	177741	177772	32	*	14	CHH	Multiple	gene	arm
1	177780	177860	81	*	30	CHH	Multiple	gene	arm
1	177868	177900	33	*	10	CHH	Multiple	gene	arm
1	177911	177975	65	*	16	CHH	Multiple	gene	arm
1	177986	178088	103	*	34	CHH	Multiple	gene	arm
1	178101	178283	183	*	40	CHH	Multiple	gene;three_prime_UTR	arm
1	178296	178449	154	*	50	CHH	Multiple	gene;three_prime_UTR	arm
1	178468	178564	97	*	27	CHH	Multiple	intergenic	arm
1	178580	178665	86	*	25	CHH	Multiple	intergenic	arm
1	178676	178698	23	*	6	CHH	Multiple	intergenic	arm
1	178709	178887	179	*	43	CHH	Multiple	intergenic	arm
1	178903	179025	123	*	32	CHH	Multiple	intergenic	arm
1	179044	179227	184	*	39	CHH	Multiple	intergenic	arm
1	179243	179350	108	*	28	CHH	Multiple	intergenic	arm
1	179360	179538	179	*	52	CHH	Multiple	intergenic	arm
1	179548	179548	1	*	1	CHH	Single	intergenic	arm
1	179558	179613	56	*	15	CHH	Multiple	intergenic	arm
1	179623	179724	102	*	23	CHH	Multiple	intergenic	arm
1	179738	179858	121	*	32	CHH	Multiple	intergenic	arm
1	179873	180028	156	*	40	CHH	Multiple	intergenic	arm
1	180044	180203	160	*	37	CHH	Multiple	gene;three_prime_UTR	arm
1	180219	180388	170	*	42	CHH	Multiple	gene;three_prime_UTR	arm
1	180402	180478	77	*	23	CHH	Multiple	gene	arm
1	180487	180532	46	*	16	CHH	Multiple	gene	arm
1	180541	180707	167	*	68	CHH	Multiple	gene	arm
1	180716	180718	3	*	2	CHH	Multiple	gene	arm
1	180727	180853	127	*	35	CHH	Multiple	gene	arm
1	180867	180921	55	*	16	CHH	Multiple	gene	arm
1	180930	180991	62	*	19	CHH	Multiple	gene	arm
1	181000	181026	27	*	11	CHH	Multiple	gene	arm
1	181035	181039	5	*	2	CHH	Multiple	gene	arm
1	181048	181076	29	*	6	CHH	Multiple	gene	arm
1	181085	181224	140	*	33	CHH	Multiple	gene	arm
1	181241	181358	118	*	36	CHH	Multiple	gene	arm
1	181371	181547	177	*	49	CHH	Multiple	gene	arm
1	181559	181728	170	*	46	CHH	Multiple	gene	arm
1	181746	181917	172	*	43	CHH	Multiple	gene	arm
1	181934	181976	43	*	9	CHH	Multiple	gene	arm
1	181985	181999	15	*	4	CHH	Multiple	gene	arm
1	182008	182188	181	*	55	CHH	Multiple	five_prime_UTR;gene	arm
1	182197	182277	81	*	19	CHH	Multiple	five_prime_UTR;gene	arm
1	182285	182313	29	*	12	CHH	Multiple	five_prime_UTR;gene	arm
1	182321	182355	35	*	11	CHH	Multiple	five_prime_UTR;gene	arm
1	182363	182398	36	*	14	CHH	Multiple	promoter	arm
1	182406	182448	43	*	16	CHH	Multiple	promoter	arm
1	182456	182461	6	*	2	CHH	Multiple	promoter	arm
1	182469	182574	106	*	29	CHH	Multiple	promoter	arm
1	182597	182767	171	*	43	CHH	Multiple	promoter	arm
1	182787	182815	29	*	9	CHH	Multiple	promoter	arm
1	182835	182984	150	*	30	CHH	Multiple	promoter	arm
1	183008	183129	122	*	25	CHH	Multiple	promoter	arm
1	183145	183296	152	*	43	CHH	Multiple	promoter	arm
1	183311	183362	52	*	16	CHH	Multiple	promoter	arm
1	183377	183396	20	*	5	CHH	Multiple	promoter	arm
1	183411	183559	149	*	46	CHH	Multiple	promoter	arm
1	183574	183752	179	*	48	CHH	Multiple	promoter	arm
1	183772	183909	138	*	32	CHH	Multiple	promoter	arm
1	183927	183972	46	*	13	CHH	Multiple	promoter	arm
1	183988	184099	112	*	28	CHH	Multiple	promoter	arm
1	184115	184175	61	*	11	CHH	Multiple	promoter	arm
1	184191	184351	161	*	40	CHH	Multiple	promoter	arm
1	184371	184513	143	*	35	CHH	Multiple	promoter	arm
1	184527	184665	139	*	36	CHH	Multiple	promoter	arm
1	184692	184824	133	*	31	CHH	Multiple	promoter	arm
1	184838	184889	52	*	19	CHH	Multiple	promoter	arm
1	184904	185085	182	*	49	CHH	Multiple	promoter	arm
1	185103	185150	48	*	15	CHH	Multiple	promoter	arm
1	185161	185331	171	*	50	CHH	Multiple	five_prime_UTR;gene	arm
1	185348	185465	118	*	32	CHH	Multiple	gene	arm
1	185482	185620	139	*	24	CHH	Multiple	gene	arm
1	185628	185635	8	*	3	CHH	Multiple	gene	arm
1	185643	185672	30	*	14	CHH	Multiple	gene	arm
1	185680	185750	71	*	31	CHH	Multiple	promoter;gene	arm
1	185758	185874	117	*	34	CHH	Multiple	promoter;gene	arm
1	185884	186014	131	*	51	CHH	Multiple	promoter;gene	arm
1	186025	186141	117	*	35	CHH	Multiple	promoter;gene	arm
1	186152	186247	96	*	23	CHH	Multiple	promoter;gene	arm
1	186262	186346	85	*	25	CHH	Multiple	promoter;gene	arm
1	186355	186361	7	*	3	CHH	Multiple	promoter;gene	arm
1	186370	186372	3	*	2	CHH	Multiple	promoter;gene	arm
1	186381	186525	145	*	54	CHH	Multiple	promoter;gene	arm
1	186535	186717	183	*	55	CHH	Multiple	promoter;gene;three_prime_UTR	arm
1	186737	186892	156	*	46	CHH	Multiple	promoter;gene;three_prime_UTR	arm
1	186905	186944	40	*	13	CHH	Multiple	promoter;gene;three_prime_UTR	arm
1	186964	187109	146	*	37	CHH	Multiple	promoter	arm
1	187128	187243	116	*	39	CHH	Multiple	promoter	arm
1	187260	187349	90	*	26	CHH	Multiple	gene	arm
1	187361	187504	144	*	39	CHH	Multiple	gene	arm
1	187530	187586	57	*	18	CHH	Multiple	gene	arm
1	187603	187743	141	*	41	CHH	Multiple	gene	arm
1	187758	187851	94	*	34	CHH	Multiple	gene	arm
1	187861	187999	139	*	45	CHH	Multiple	gene	arm
1	188011	188130	120	*	37	CHH	Multiple	gene	arm
1	188143	188295	153	*	43	CHH	Multiple	gene	arm
1	188305	188483	179	*	58	CHH	Multiple	gene	arm
1	188491	188505	15	*	5	CHH	Multiple	gene	arm
1	188513	188560	48	*	16	CHH	Multiple	gene	arm
1	188568	188660	93	*	32	CHH	Multiple	gene	arm
1	188673	188795	123	*	45	CHH	Multiple	gene	arm
1	188806	188943	138	*	35	CHH	Multiple	gene	arm
1	188955	189109	155	*	51	CHH	Multiple	gene	arm
1	189117	189229	113	*	39	CHH	Multiple	promoter;gene	arm
1	189243	189378	136	*	38	CHH	Multiple	promoter;gene	arm
1	189389	189455	67	*	22	CHH	Multiple	promoter;gene	arm
1	189465	189640	176	*	68	CHH	Multiple	promoter;gene	arm
1	189647	189730	84	*	21	CHH	Multiple	promoter;gene	arm
1	189747	189912	166	*	48	CHH	Multiple	promoter;gene;three_prime_UTR	arm
1	189929	189988	60	*	20	CHH	Multiple	promoter;gene;three_prime_UTR	arm
1	190002	190162	161	*	42	CHH	Multiple	promoter	arm
1	190171	190215	45	*	11	CHH	Multiple	promoter	arm
1	190224	190309	86	*	25	CHH	Multiple	promoter	arm
1	190323	190461	139	*	45	CHH	Multiple	promoter	arm
1	190473	190601	129	*	50	CHH	Multiple	promoter	arm
1	190610	190681	72	*	28	CHH	Multiple	gene	arm
1	190696	190861	166	*	53	CHH	Multiple	gene	arm
1	190877	190909	33	*	9	CHH	Multiple	gene	arm
1	190919	190982	64	*	19	CHH	Multiple	gene	arm
1	190992	191050	59	*	14	CHH	Multiple	gene	arm
1	191060	191137	78	*	25	CHH	Multiple	gene	arm
1	191145	191171	27	*	9	CHH	Multiple	gene	arm
1	191179	191362	184	*	63	CHH	Multiple	gene	arm
1	191370	191400	31	*	10	CHH	Multiple	gene	arm
1	191408	191512	105	*	32	CHH	Multiple	gene	arm
1	191525	191642	118	*	37	CHH	Multiple	gene	arm
1	191655	191731	77	*	27	CHH	Multiple	gene	arm
1	191745	191786	42	*	13	CHH	Multiple	gene	arm
1	191800	191981	182	*	46	CHH	Multiple	gene	arm
1	191999	192092	94	*	26	CHH	Multiple	gene	arm
1	192112	192278	167	*	45	CHH	Multiple	intergenic	arm
1	192291	192300	10	*	5	CHH	Multiple	intergenic	arm
1	192315	192407	93	*	24	CHH	Multiple	intergenic	arm
1	192422	192499	78	*	23	CHH	Multiple	intergenic	arm
1	192511	192656	146	*	41	CHH	Multiple	intergenic	arm
1	192665	192700	36	*	15	CHH	Multiple	gene	arm
1	192709	192821	113	*	33	CHH	Multiple	gene	arm
1	192834	192966	133	*	46	CHH	Multiple	gene	arm
1	192974	192994	21	*	12	CHH	Multiple	gene	arm
1	193002	193085	84	*	26	CHH	Multiple	gene	arm
1	193095	193095	1	*	1	CHH	Single	gene	arm
1	193105	193126	22	*	6	CHH	Multiple	gene	arm
1	193136	193268	133	*	37	CHH	Multiple	gene	arm
1	193288	193351	64	*	15	CHH	Multiple	gene	arm
1	193361	193518	158	*	49	CHH	Multiple	gene	arm
1	193530	193677	148	*	39	CHH	Multiple	gene	arm
1	193688	193771	84	*	18	CHH	Multiple	promoter;TE	arm
1	193785	193922	138	*	29	CHH	Multiple	promoter;TE	arm
1	193938	194046	109	*	25	CHH	Multiple	promoter;TE	arm
1	194066	194189	124	*	28	CHH	Multiple	promoter;TE	arm
1	194201	194216	16	*	4	CHH	Multiple	promoter;TE	arm
1	194228	194257	30	*	6	CHH	Multiple	promoter;TE	arm
1	194270	194453	184	*	48	CHH	Multiple	promoter	arm
1	194477	194649	173	*	50	CHH	Multiple	promoter	arm
1	194662	194771	110	*	31	CHH	Multiple	promoter	arm
1	194782	194848	67	*	25	CHH	Multiple	promoter	arm
1	194861	194974	114	*	42	CHH	Multiple	promoter	arm
1	194986	195114	129	*	36	CHH	Multiple	promoter	arm
1	195126	195130	5	*	4	CHH	Multiple	promoter	arm
1	195144	195311	168	*	38	CHH	Multiple	promoter	arm
1	195325	195454	130	*	36	CHH	Multiple	promoter	arm
1	195466	195467	2	*	2	CHH	Multiple	promoter	arm
1	195479	195555	77	*	20	CHH	Multiple	promoter	arm
1	195567	195596	30	*	11	CHH	Multiple	promoter	arm
1	195609	195790	182	*	56	CHH	Multiple	promoter	arm
1	195822	195942	121	*	26	CHH	Multiple	five_prime_UTR;gene	arm
1	195958	196125	168	*	41	CHH	Multiple	gene	arm
1	196144	196207	64	*	15	CHH	Multiple	gene	arm
1	196243	196334	92	*	27	CHH	Multiple	gene	arm
1	196356	196492	137	*	48	CHH	Multiple	gene	arm
1	196505	196642	138	*	39	CHH	Multiple	gene	arm
1	196651	196779	129	*	38	CHH	Multiple	gene	arm
1	196790	196965	176	*	54	CHH	Multiple	gene	arm
1	196974	197037	64	*	19	CHH	Multiple	gene	arm
1	197046	197075	30	*	10	CHH	Multiple	gene	arm
1	197084	197220	137	*	50	CHH	Multiple	gene	arm
1	197235	197396	162	*	44	CHH	Multiple	gene	arm
1	197409	197488	80	*	30	CHH	Multiple	gene	arm
1	197500	197595	96	*	31	CHH	Multiple	gene	arm
1	197607	197785	179	*	56	CHH	Multiple	gene	arm
1	197795	197835	41	*	11	CHH	Multiple	gene	arm
1	197845	198008	164	*	52	CHH	Multiple	gene	arm
1	198017	198034	18	*	5	CHH	Multiple	gene;three_prime_UTR	arm
1	198046	198202	157	*	51	CHH	Multiple	promoter;gene;three_prime_UTR	arm
1	198215	198251	37	*	11	CHH	Multiple	promoter;gene	arm
1	198263	198433	171	*	52	CHH	Multiple	promoter;gene;three_prime_UTR	arm
1	198457	198504	48	*	17	CHH	Multiple	promoter;gene;three_prime_UTR	arm
1	198517	198595	79	*	22	CHH	Multiple	promoter;gene;three_prime_UTR	arm
1	198608	198782	175	*	51	CHH	Multiple	promoter;gene;three_prime_UTR	arm
1	198794	198939	146	*	41	CHH	Multiple	promoter	arm
1	198955	199137	183	*	44	CHH	Multiple	promoter	arm
1	199151	199251	101	*	24	CHH	Multiple	promoter	arm
1	199264	199363	100	*	25	CHH	Multiple	promoter	arm
1	199384	199553	170	*	38	CHH	Multiple	promoter	arm
1	199567	199643	77	*	23	CHH	Multiple	promoter	arm
1	199667	199801	135	*	33	CHH	Multiple	five_prime_UTR;gene	arm
1	199818	199846	29	*	6	CHH	Multiple	five_prime_UTR;gene	arm
1	199863	199969	107	*	30	CHH	Multiple	five_prime_UTR;gene	arm
1	199984	200081	98	*	24	CHH	Multiple	gene	arm
1	200099	200282	184	*	48	CHH	Multiple	gene	arm
1	200295	200373	79	*	21	CHH	Multiple	gene	arm
1	200382	200425	44	*	13	CHH	Multiple	gene	arm
1	200434	200517	84	*	20	CHH	Multiple	gene	arm
1	200528	200699	172	*	64	CHH	Multiple	gene	arm
1	200708	200787	80	*	28	CHH	Multiple	promoter;gene	arm
1	200800	200976	177	*	62	CHH	Multiple	promoter;gene	arm
1	200983	201018	36	*	14	CHH	Multiple	promoter;gene	arm
1	201025	201048	24	*	9	CHH	Multiple	promoter;gene	arm
1	201055	201175	121	*	41	CHH	Multiple	promoter;gene	arm
1	201191	201290	100	*	29	CHH	Multiple	promoter;gene	arm
1	201306	201404	99	*	32	CHH	Multiple	promoter;gene	arm
1	201420	201546	127	*	43	CHH	Multiple	promoter;gene	arm
1	201567	201726	160	*	42	CHH	Multiple	promoter;gene;three_prime_UTR	arm
1	201739	201909	171	*	31	CHH	Multiple	promoter	arm
1	201933	202043	111	*	22	CHH	Multiple	promoter	arm
1	202053	202168	116	*	30	CHH	Multiple	promoter	arm
1	202178	202221	44	*	16	CHH	Multiple	five_prime_UTR;gene	arm
1	202232	202294	63	*	24	CHH	Multiple	five_prime_UTR;gene	arm
1	202305	202478	174	*	52	CHH	Multiple	gene	arm
1	202489	202517	29	*	9	CHH	Multiple	gene	arm
1	202528	202530	3	*	2	CHH	Multiple	gene	arm
1	202541	202619	79	*	26	CHH	Multiple	gene	arm
1	202637	202762	126	*	36	CHH	Multiple	gene	arm
1	202781	202924	144	*	46	CHH	Multiple	gene	arm
1	202942	203102	161	*	48	CHH	Multiple	gene	arm
1	203117	203187	71	*	21	CHH	Multiple	gene	arm
1	203202	203330	129	*	36	CHH	Multiple	gene	arm
1	203343	203509	167	*	48	CHH	Multiple	gene	arm
1	203520	203625	106	*	23	CHH	Multiple	gene	arm
1	203641	203818	178	*	47	CHH	Multiple	promoter;gene;three_prime_UTR	arm
1	203827	203900	74	*	21	CHH	Multiple	promoter;gene;three_prime_UTR	arm
1	203912	203992	81	*	19	CHH	Multiple	promoter;gene;three_prime_UTR	arm
1	204004	204154	151	*	49	CHH	Multiple	promoter;gene;three_prime_UTR	arm
1	204166	204269	104	*	26	CHH	Multiple	promoter;gene;three_prime_UTR	arm
1	204289	204450	162	*	38	CHH	Multiple	promoter	arm
1	204466	204635	170	*	41	CHH	Multiple	promoter	arm
1	204649	204733	85	*	16	CHH	Multiple	promoter	arm
1	204751	204864	114	*	24	CHH	Multiple	promoter	arm
1	204886	205058	173	*	43	CHH	Multiple	promoter	arm
1	205071	205221	151	*	42	CHH	Multiple	promoter	arm
1	205232	205367	136	*	29	CHH	Multiple	gene	arm
1	205382	205526	145	*	34	CHH	Multiple	gene	arm
1	205541	205709	169	*	44	CHH	Multiple	gene	arm
1	205724	205858	135	*	38	CHH	Multiple	gene	arm
1	205871	205957	87	*	26	CHH	Multiple	gene	arm
1	205977	206143	167	*	41	CHH	Multiple	gene	arm
1	206160	206317	158	*	38	CHH	Multiple	gene	arm
1	206334	206493	160	*	42	CHH	Multiple	gene	arm
1	206506	206537	32	*	12	CHH	Multiple	gene	arm
1	206548	206583	36	*	8	CHH	Multiple	gene	arm
1	206594	206695	102	*	25	CHH	Multiple	gene	arm
1	206706	206874	169	*	55	CHH	Multiple	gene	arm
1	206886	207053	168	*	46	CHH	Multiple	gene	arm
1	207067	207179	113	*	34	CHH	Multiple	gene	arm
1	207190	207314	125	*	29	CHH	Multiple	gene	arm
1	207325	207435	111	*	35	CHH	Multiple	gene	arm
1	207446	207469	24	*	6	CHH	Multiple	intergenic	arm
1	207482	207639	158	*	39	CHH	Multiple	intergenic	arm
1	207652	207814	163	*	41	CHH	Multiple	intergenic	arm
1	207824	207910	87	*	20	CHH	Multiple	intergenic	arm
1	207927	208047	121	*	33	CHH	Multiple	promoter	arm
1	208064	208148	85	*	22	CHH	Multiple	promoter;TE	arm
1	208171	208221	51	*	10	CHH	Multiple	promoter;TE	arm
1	208244	208253	10	*	3	CHH	Multiple	promoter;TE	arm
1	208267	208338	72	*	16	CHH	Multiple	promoter;TE	arm
1	208352	208361	10	*	5	CHH	Multiple	promoter;TE	arm
1	208375	208513	139	*	30	CHH	Multiple	promoter;TE	arm
1	208530	208677	148	*	44	CHH	Multiple	promoter;TE	arm
1	208701	208789	89	*	21	CHH	Multiple	promoter;TE	arm
1	208812	208968	157	*	39	CHH	Multiple	promoter;TE	arm
1	208987	209061	75	*	17	CHH	Multiple	promoter;TE	arm
1	209076	209110	35	*	6	CHH	Multiple	promoter;TE	arm
1	209125	209256	132	*	47	CHH	Multiple	promoter	arm
1	209267	209400	134	*	44	CHH	Multiple	promoter	arm
1	209411	209563	153	*	55	CHH	Multiple	gene	arm
1	209574	209632	59	*	19	CHH	Multiple	gene	arm
1	209648	209716	69	*	16	CHH	Multiple	gene	arm
1	209732	209870	139	*	42	CHH	Multiple	gene	arm
1	209883	209935	53	*	15	CHH	Multiple	gene	arm
1	209949	210114	166	*	64	CHH	Multiple	gene	arm
1	210129	210307	179	*	36	CHH	Multiple	gene	arm
1	210324	210423	100	*	25	CHH	Multiple	gene	arm
1	210436	210583	148	*	50	CHH	Multiple	gene	arm
1	210595	210658	64	*	16	CHH	Multiple	gene	arm
1	210676	210850	175	*	55	CHH	Multiple	gene	arm
1	210864	210993	130	*	34	CHH	Multiple	gene	arm
1	211015	211134	120	*	35	CHH	Multiple	gene	arm
1	211144	211274	131	*	44	CHH	Multiple	gene	arm
1	211285	211329	45	*	10	CHH	Multiple	gene	arm
1	211337	211465	129	*	41	CHH	Multiple	gene	arm
1	211473	211487	15	*	6	CHH	Multiple	gene	arm
1	211495	211511	17	*	6	CHH	Multiple	gene	arm
1	211519	211645	127	*	38	CHH	Multiple	gene	arm
1	211665	211760	96	*	24	CHH	Multiple	gene	arm
1	211776	211906	131	*	38	CHH	Multiple	gene	arm
1	211919	212068	150	*	45	CHH	Multiple	gene	arm
1	212078	212245	168	*	54	CHH	Multiple	gene	arm
1	212255	212432	178	*	56	CHH	Multiple	gene	arm
1	212447	212615	169	*	56	CHH	Multiple	gene	arm
1	212626	212791	166	*	51	CHH	Multiple	gene	arm
1	212807	212964	158	*	46	CHH	Multiple	promoter;gene;three_prime_UTR	arm
1	212977	213096	120	*	29	CHH	Multiple	promoter;gene;three_prime_UTR	arm
1	213112	213289	178	*	39	CHH	Multiple	promoter	arm
1	213310	213386	77	*	20	CHH	Multiple	promoter	arm
1	213408	213552	145	*	31	CHH	Multiple	promoter	arm
1	213568	213568	1	*	1	CHH	Single	promoter	arm
1	213584	213752	169	*	42	CHH	Multiple	promoter	arm
1	213766	213818	53	*	8	CHH	Multiple	promoter;TE	arm
1	213856	213966	111	*	18	CHH	Multiple	promoter;TE	arm
1	213987	214158	172	*	38	CHH	Multiple	promoter;TE	arm
1	214166	214346	181	*	64	CHH	Multiple	gene	arm
1	214354	214468	115	*	25	CHH	Multiple	gene	arm
1	214479	214561	83	*	26	CHH	Multiple	gene	arm
1	214572	214572	1	*	1	CHH	Single	gene	arm
1	214583	214751	169	*	40	CHH	Multiple	gene	arm
1	214764	214935	172	*	40	CHH	Multiple	gene	arm
1	214947	215020	74	*	17	CHH	Multiple	gene	arm
1	215032	215080	49	*	11	CHH	Multiple	gene	arm
1	215092	215099	8	*	4	CHH	Multiple	gene	arm
1	215111	215208	98	*	22	CHH	Multiple	gene	arm
1	215219	215342	124	*	38	CHH	Multiple	gene	arm
1	215354	215432	79	*	28	CHH	Multiple	gene	arm
1	215443	215575	133	*	47	CHH	Multiple	gene	arm
1	215592	215659	68	*	19	CHH	Multiple	gene	arm
1	215669	215852	184	*	60	CHH	Multiple	gene	arm
1	215866	216010	145	*	46	CHH	Multiple	gene	arm
1	216021	216196	176	*	48	CHH	Multiple	gene	arm
1	216207	216328	122	*	32	CHH	Multiple	gene	arm
1	216338	216362	25	*	8	CHH	Multiple	gene	arm
1	216372	216392	21	*	8	CHH	Multiple	gene	arm
1	216402	216455	54	*	19	CHH	Multiple	gene	arm
1	216465	216528	64	*	22	CHH	Multiple	gene	arm
1	216543	216662	120	*	40	CHH	Multiple	gene	arm
1	216673	216851	179	*	61	CHH	Multiple	gene	arm
1	216859	217026	168	*	44	CHH	Multiple	gene	arm
1	217036	217084	49	*	14	CHH	Multiple	gene	arm
1	217095	217138	44	*	10	CHH	Multiple	gene	arm
1	217149	217303	155	*	45	CHH	Multiple	gene	arm
1	217324	217399	76	*	26	CHH	Multiple	intergenic	arm
1	217412	217436	25	*	9	CHH	Multiple	intergenic	arm
1	217449	217559	111	*	27	CHH	Multiple	promoter	arm
1	217573	217730	158	*	41	CHH	Multiple	promoter	arm
1	217754	217861	108	*	25	CHH	Multiple	promoter	arm
1	217885	217994	110	*	33	CHH	Multiple	promoter	arm
1	218013	218189	177	*	52	CHH	Multiple	promoter	arm
1	218203	218378	176	*	44	CHH	Multiple	promoter	arm
1	218392	218492	101	*	26	CHH	Multiple	promoter	arm
1	218519	218679	161	*	39	CHH	Multiple	promoter	arm
1	218694	218795	102	*	30	CHH	Multiple	promoter	arm
1	218808	218940	133	*	34	CHH	Multiple	promoter	arm
1	218951	219100	150	*	41	CHH	Multiple	five_prime_UTR;gene	arm
1	219115	219230	116	*	36	CHH	Multiple	five_prime_UTR;gene	arm
1	219243	219321	79	*	32	CHH	Multiple	gene	arm
1	219329	219486	158	*	52	CHH	Multiple	gene	arm
1	219499	219659	161	*	51	CHH	Multiple	gene	arm
1	219676	219798	123	*	32	CHH	Multiple	gene	arm
1	219816	219900	85	*	24	CHH	Multiple	gene	arm
1	219911	219961	51	*	18	CHH	Multiple	gene	arm
1	219972	219990	19	*	8	CHH	Multiple	gene	arm
1	220001	220095	95	*	28	CHH	Multiple	gene	arm
1	220111	220193	83	*	25	CHH	Multiple	gene	arm
1	220204	220323	120	*	31	CHH	Multiple	gene	arm
1	220340	220409	70	*	20	CHH	Multiple	gene	arm
1	220430	220562	133	*	28	CHH	Multiple	gene	arm
1	220579	220671	93	*	24	CHH	Multiple	gene	arm
1	220685	220853	169	*	42	CHH	Multiple	gene	arm
1	220865	220967	103	*	30	CHH	Multiple	gene	arm
1	220978	221011	34	*	13	CHH	Multiple	gene;three_prime_UTR	arm
1	221022	221065	44	*	11	CHH	Multiple	gene;three_prime_UTR	arm
1	221076	221242	167	*	35	CHH	Multiple	gene;three_prime_UTR	arm
1	221258	221406	149	*	39	CHH	Multiple	intergenic	arm
1	221414	221443	30	*	12	CHH	Multiple	intergenic	arm
1	221451	221487	37	*	12	CHH	Multiple	intergenic	arm
1	221495	221564	70	*	20	CHH	Multiple	intergenic	arm
1	221572	221607	36	*	13	CHH	Multiple	intergenic	arm
1	221615	221720	106	*	34	CHH	Multiple	intergenic	arm
1	221729	221859	131	*	39	CHH	Multiple	gene;three_prime_UTR	arm
1	221868	221986	119	*	38	CHH	Multiple	gene;three_prime_UTR	arm
1	221998	222111	114	*	40	CHH	Multiple	gene	arm
1	222124	222265	142	*	47	CHH	Multiple	gene	arm
1	222278	222366	89	*	27	CHH	Multiple	gene	arm
1	222382	222503	122	*	27	CHH	Multiple	gene	arm
1	222522	222648	127	*	32	CHH	Multiple	gene	arm
1	222661	222817	157	*	53	CHH	Multiple	gene	arm
1	222826	222890	65	*	27	CHH	Multiple	gene	arm
1	222899	222926	28	*	10	CHH	Multiple	gene	arm
1	222935	222981	47	*	16	CHH	Multiple	gene	arm
1	222990	223123	134	*	43	CHH	Multiple	gene	arm
1	223135	223135	1	*	1	CHH	Single	gene	arm
1	223147	223279	133	*	38	CHH	Multiple	gene	arm
1	223291	223465	175	*	49	CHH	Multiple	gene	arm
1	223478	223613	136	*	41	CHH	Multiple	gene	arm
1	223623	223778	156	*	54	CHH	Multiple	gene	arm
1	223794	223850	57	*	21	CHH	Multiple	gene	arm
1	223866	223906	41	*	10	CHH	Multiple	gene	arm
1	223918	223989	72	*	16	CHH	Multiple	gene	arm
1	224001	224174	174	*	55	CHH	Multiple	gene	arm
1	224192	224263	72	*	18	CHH	Multiple	gene	arm
1	224276	224404	129	*	38	CHH	Multiple	promoter;five_prime_UTR;gene	arm
1	224417	224549	133	*	31	CHH	Multiple	promoter	arm
1	224562	224734	173	*	44	CHH	Multiple	promoter	arm
1	224755	224885	131	*	32	CHH	Multiple	promoter	arm
1	224899	224954	56	*	14	CHH	Multiple	promoter	arm
1	224968	225116	149	*	41	CHH	Multiple	promoter	arm
1	225127	225131	5	*	3	CHH	Multiple	promoter	arm
1	225142	225309	168	*	45	CHH	Multiple	promoter	arm
1	225319	225491	173	*	47	CHH	Multiple	promoter	arm
1	225499	225522	24	*	11	CHH	Multiple	promoter	arm
1	225530	225557	28	*	11	CHH	Multiple	promoter	arm
1	225565	225597	33	*	16	CHH	Multiple	promoter	arm
1	225605	225635	31	*	16	CHH	Multiple	promoter	arm
1	225643	225654	12	*	6	CHH	Multiple	promoter	arm
1	225662	225720	59	*	17	CHH	Multiple	promoter;gene;three_prime_UTR	arm
1	225728	225745	18	*	5	CHH	Multiple	promoter;gene;three_prime_UTR	arm
1	225753	225765	13	*	5	CHH	Multiple	promoter;gene;three_prime_UTR	arm
1	225773	225793	21	*	6	CHH	Multiple	promoter;gene;three_prime_UTR	arm
1	225809	225885	77	*	19	CHH	Multiple	promoter;gene;three_prime_UTR	arm
1	225901	226070	170	*	52	CHH	Multiple	gene;three_prime_UTR	arm
1	226079	226238	160	*	58	CHH	Multiple	gene	arm
1	226249	226385	137	*	37	CHH	Multiple	gene	arm
1	226404	226575	172	*	58	CHH	Multiple	gene	arm
1	226591	226752	162	*	50	CHH	Multiple	gene	arm
1	226765	226857	93	*	29	CHH	Multiple	gene	arm
1	226871	227006	136	*	53	CHH	Multiple	gene	arm
1	227020	227113	94	*	30	CHH	Multiple	gene	arm
1	227122	227186	65	*	27	CHH	Multiple	five_prime_UTR;gene	arm
1	227195	227302	108	*	36	CHH	Multiple	five_prime_UTR;gene	arm
1	227311	227391	81	*	15	CHH	Multiple	promoter	arm
1	227414	227595	182	*	47	CHH	Multiple	promoter	arm
1	227615	227650	36	*	12	CHH	Multiple	promoter	arm
1	227670	227847	178	*	47	CHH	Multiple	promoter	arm
1	227869	228009	141	*	39	CHH	Multiple	promoter	arm
1	228022	228049	28	*	7	CHH	Multiple	promoter	arm
1	228062	228186	125	*	32	CHH	Multiple	promoter	arm
1	228212	228284	73	*	24	CHH	Multiple	promoter	arm
1	228298	228468	171	*	52	CHH	Multiple	promoter	arm
1	228479	228635	157	*	39	CHH	Multiple	promoter	arm
1	228646	228770	125	*	32	CHH	Multiple	promoter	arm
1	228789	228960	172	*	50	CHH	Multiple	promoter	arm
1	228977	229116	140	*	47	CHH	Multiple	five_prime_UTR;gene	arm
1	229128	229233	106	*	31	CHH	Multiple	five_prime_UTR;gene	arm
1	229250	229381	132	*	34	CHH	Multiple	gene	arm
1	229389	229438	50	*	17	CHH	Multiple	gene	arm
1	229446	229455	10	*	5	CHH	Multiple	gene	arm
1	229463	229504	42	*	13	CHH	Multiple	gene	arm
1	229512	229625	114	*	44	CHH	Multiple	gene	arm
1	229636	229727	92	*	33	CHH	Multiple	gene	arm
1	229744	229847	104	*	32	CHH	Multiple	gene	arm
1	229857	229943	87	*	31	CHH	Multiple	gene	arm
1	229953	230048	96	*	25	CHH	Multiple	gene	arm
1	230059	230082	24	*	9	CHH	Multiple	gene	arm
1	230093	230255	163	*	47	CHH	Multiple	gene	arm
1	230264	230265	2	*	2	CHH	Multiple	gene	arm
1	230274	230304	31	*	9	CHH	Multiple	gene	arm
1	230313	230340	28	*	12	CHH	Multiple	gene	arm
1	230349	230530	182	*	55	CHH	Multiple	gene	arm
1	230541	230725	185	*	59	CHH	Multiple	gene	arm
1	230741	230813	73	*	17	CHH	Multiple	gene;three_prime_UTR	arm
1	230824	230985	162	*	43	CHH	Multiple	gene;three_prime_UTR	arm
1	231000	231074	75	*	21	CHH	Multiple	gene;three_prime_UTR	arm
1	231084	231234	151	*	56	CHH	Multiple	gene;three_prime_UTR	arm
1	231243	231373	131	*	42	CHH	Multiple	gene	arm
1	231381	231451	71	*	22	CHH	Multiple	gene	arm
1	231459	231521	63	*	15	CHH	Multiple	gene	arm
[truncated: 802,836+ more rows]
